# Supplementary material for: A photochromic trinuclear dysprosium(iii) single-molecule magnet with two distinct relaxation processes
Source: RSC Adv. 2024 May 2;14(21):14515–22. doi: 10.1039/d4ra01645a (PMC11064518; doi:10.1039/d4ra01645a)
Supplement: RA-014-D4RA01645A-s002 [file RA-014-D4RA01645A-s002.cif]

# Electronic Supplementary Material (ESI) for RSC Advances.
# This journal is © The Royal Society of Chemistry 2024

####################################################################### 
# 
# This file contains crystal structure data downloaded from the 
# Cambridge Structural Database (CSD) hosted by the Cambridge 
# Crystallographic Data Centre (CCDC).
# 
# Full information about CCDC data access policies and citation 
# guidelines are available at http://www.ccdc.cam.ac.uk/access/V1 
# 
# Audit and citation data items may have been added by the CCDC. 
# Please retain this information to preserve the provenance of 
# this file and to allow appropriate attribution of the data. 
# 
#######################################################################

data_DP_IW011_4_DyBHT3dtepy_100
_database_code_depnum_ccdc_archive 'CCDC 2334638'
loop_
_audit_author_name
_audit_author_address
'Dawid Pinkowicz'
;Jagiellonian University
Poland
;
_audit_update_record             
;
2024-04-11 deposited with the CCDC.	2024-04-25 downloaded from the CCDC.
;
# start Validation Reply Form
_vrf_PLAT910_DP_IW011_4_DyBHT3dtepy_100 
;
PROBLEM: Missing # of FCF Reflection(s) Below Theta(Min).         17 Note
RESPONSE: The missing reflections are obscured by the beamstop.
;
# Added during the CSD deposition process: Thursday 11 April 2024 11:16 PM
# end Validation Reply Form

_chemical_name_systematic        ?
_chemical_name_common            ?
_chemical_formula_moiety         ?
_chemical_formula_sum            'C205 H287 Dy3 F12 N4 O9 S4'
_chemical_formula_iupac          ?
_chemical_formula_weight         3795.11

_chemical_melting_point          ?

_space_group_crystal_system      monoclinic
_space_group_IT_number           14
_space_group_name_H-M_alt        'P 1 21/c 1'
_space_group_name_Hall           '-P 2ybc'
loop_
_space_group_symop_operation_xyz
'x, y, z'
'-x, y+1/2, -z+1/2'
'-x, -y, -z'
'x, -y-1/2, z-1/2'

_cell_length_a                   14.3029(5)
_cell_length_b                   24.7870(9)
_cell_length_c                   55.5667(17)
_cell_angle_alpha                90
_cell_angle_beta                 95.5160(10)
_cell_angle_gamma                90
_cell_volume                     19608.6(12)
_cell_formula_units_Z            4
_cell_measurement_reflns_used    6695
_cell_measurement_theta_min      2.1866
_cell_measurement_theta_max      19.9300
_cell_measurement_temperature    100.(2)

_exptl_crystal_description       prism
_exptl_crystal_colour            yellow
_exptl_crystal_size_max          0.060
_exptl_crystal_size_mid          0.010
_exptl_crystal_size_min          0.010
_exptl_crystal_density_diffrn    1.286
_exptl_crystal_density_meas      ?
_exptl_crystal_density_method    'not measured'
_exptl_crystal_F_000             7948

_exptl_absorpt_coefficient_mu    1.241
_exptl_absorpt_correction_type   Multi-Scan
_exptl_absorpt_process_details   
;
Krause, L., Herbst-Irmer, R., Sheldrick, G. M., Stalke, D. (2015).
"Comparison of silver and molybdenum microfocus X-ray sources for
single-crystal structure determination"
J. Appl. Cryst. 48, 3-10.
doi:10.1107/S1600576714022985
;
_exptl_absorpt_correction_T_min  0.87
_exptl_absorpt_correction_T_max  0.96

_exptl_special_details           SADABS

_diffrn_ambient_temperature      100.(2)

_diffrn_source                   ?
_diffrn_source_type              ?
_diffrn_source_power             0.07
_diffrn_source_current           1.4
_diffrn_source_voltage           50

_diffrn_radiation_probe          ?
_diffrn_radiation_type           MoK\a
_diffrn_radiation_wavelength     0.71073
_diffrn_radiation_monochromator  ?

_diffrn_measurement_device       ?
_diffrn_measurement_device_type  'Bruker D8 Venture Photon III'
_diffrn_measurement_method       ?

_diffrn_detector_area_resol_mean 7.3910

_diffrn_reflns_number            117098
_diffrn_reflns_av_R_equivalents  0.1402
_diffrn_reflns_av_unetI/netI     0.1666
_diffrn_reflns_theta_min         1.91
_diffrn_reflns_theta_max         25.03
_diffrn_reflns_theta_full        25.03
_diffrn_measured_fraction_theta_max 0.984
_diffrn_measured_fraction_theta_full 0.984
_diffrn_reflns_limit_h_min       -16
_diffrn_reflns_limit_h_max       17
_diffrn_reflns_limit_k_min       -29
_diffrn_reflns_limit_k_max       29
_diffrn_reflns_limit_l_min       -66
_diffrn_reflns_limit_l_max       60

_refine_special_details          
;
;

_reflns_number_total             34050
_reflns_number_gt                17895
_reflns_threshold_expression     'I > 2\s(I)'
_reflns_Friedel_coverage         0.000
_reflns_Friedel_fraction_max     .
_reflns_Friedel_fraction_full    .

_refine_ls_structure_factor_coef Fsqd
_refine_ls_matrix_type           full
_refine_ls_R_factor_all          0.1542
_refine_ls_R_factor_gt           0.0668
_refine_ls_wR_factor_gt          0.1274
_refine_ls_wR_factor_ref         0.1578
_refine_ls_goodness_of_fit_ref   0.993
_refine_ls_restrained_S_all      1.002
_refine_ls_number_reflns         34050
_refine_ls_number_parameters     2287
_refine_ls_number_restraints     306
_refine_ls_number_constraints    ?
_refine_ls_hydrogen_treatment    constr
_refine_ls_weighting_scheme      calc
_refine_ls_weighting_details     
'w=1/[\s^2^(Fo^2^)+(0.0575P)^2^] where P=(Fo^2^+2Fc^2^)/3'

_atom_sites_solution_hydrogens   geom
_atom_sites_solution_primary     ?
_atom_sites_solution_secondary   ?

_refine_ls_shift/su_max          0.004
_refine_ls_shift/su_mean         0.000
_refine_diff_density_max         1.601
_refine_diff_density_min         -1.028
_refine_ls_extinction_method     none
_refine_ls_extinction_coef       ?

loop_
_atom_type_symbol
_atom_type_description
_atom_type_scat_dispersion_real
_atom_type_scat_dispersion_imag
_atom_type_scat_source
C C 0.0033 0.0016 'International Tables Vol C Tables 4.2.6.8 and 6.1.1.4'
H H 0.0000 0.0000 'International Tables Vol C Tables 4.2.6.8 and 6.1.1.4'
N N 0.0061 0.0033 'International Tables Vol C Tables 4.2.6.8 and 6.1.1.4'
O O 0.0106 0.0060 'International Tables Vol C Tables 4.2.6.8 and 6.1.1.4'
F F 0.0171 0.0103 'International Tables Vol C Tables 4.2.6.8 and 6.1.1.4'
S S 0.1246 0.1234 'International Tables Vol C Tables 4.2.6.8 and 6.1.1.4'
Dy Dy -0.1892 4.4098 'International Tables Vol C Tables 4.2.6.8 and 6.1.1.4'

_computing_data_collection       ?
_computing_cell_refinement       'SAINT V8.40B (Bruker AXS LLC, 2019)'
_computing_data_reduction        'SAINT V8.40B (Bruker AXS LLC, 2019)'
_computing_structure_solution    'XT, VERSION 2018/2'
_computing_structure_refinement  'SHELXL-2019/1 (Sheldrick, 2019)'
_computing_molecular_graphics    'shelXle (C.B. Huebschle, rev 1365)'
_computing_publication_material  ?

loop_
_atom_site_type_symbol
_atom_site_label
_atom_site_fract_x
_atom_site_fract_y
_atom_site_fract_z
_atom_site_U_iso_or_equiv
_atom_site_adp_type
_atom_site_calc_flag
_atom_site_refinement_flags_adp
_atom_site_refinement_flags_occupancy
_atom_site_refinement_flags_posn
_atom_site_occupancy
_atom_site_disorder_assembly
_atom_site_disorder_group
F F4 0.8004(3) 0.5324(2) 0.52478(8) 0.0432(13) Uani d . . . 1.000000 . .
C C4 0.5761(7) 0.6909(3) 0.62702(14) 0.037(2) Uani d . . . 1.000000 . .
H H4 0.631515 0.686710 0.619053 0.045000 Uiso calc U . R 1.000000 . .
C C4A 0.8635(12) 0.4423(7) 0.8506(3) 0.172(5) Uani d U . D 1.000000 . .
H H4AA 0.815325 0.431053 0.837555 0.206000 Uiso calc U . R 1.000000 . .
H H4AB 0.849869 0.424456 0.865807 0.206000 Uiso calc U . R 1.000000 . .
C C4B 0.7263(14) 0.4470(8) 1.1962(5) 0.238(7) Uani d U . D 1.000000 . .
H H4BA 0.675969 0.432302 1.205332 0.286000 Uiso calc U . R 1.000000 . .
H H4BB 0.705977 0.443599 1.178675 0.286000 Uiso calc U . R 1.000000 . .
C C4C 0.7090(12) 0.5211(6) 1.0126(3) 0.163(4) Uani d U . D 1.000000 . .
H H4CA 0.706156 0.560984 1.011811 0.195000 Uiso calc U . R 1.000000 . .
H H4CB 0.775538 0.510765 1.011890 0.195000 Uiso calc U . R 1.000000 . .
F F5 0.7436(3) 0.5975(2) 0.55721(8) 0.0436(13) Uani d . . . 1.000000 . .
C C5 0.5837(7) 0.7112(3) 0.65063(15) 0.039(2) Uani d . . . 1.000000 . .
H H5 0.644129 0.719506 0.658357 0.047000 Uiso calc U . R 1.000000 . .
C C5A 0.9664(11) 0.4262(7) 0.8438(3) 0.168(7) Uani d U . D 1.000000 . .
H H5AA 0.967709 0.387692 0.839856 0.252000 Uiso calc U . R 1.000000 . .
H H5AB 1.012433 0.433590 0.857665 0.252000 Uiso calc U . R 1.000000 . .
H H5AC 0.981843 0.447424 0.829891 0.252000 Uiso calc U . R 1.000000 . .
C C5B 0.7435(14) 0.5036(8) 1.2025(4) 0.236(8) Uani d U . D 1.000000 . .
H H5BA 0.810216 0.511840 1.201806 0.354000 Uiso calc U . R 1.000000 . .
H H5BB 0.726190 0.510289 1.218845 0.354000 Uiso calc U . R 1.000000 . .
H H5BC 0.705635 0.526641 1.190977 0.354000 Uiso calc U . R 1.000000 . .
C C5C 0.6807(11) 0.5040(6) 1.0375(3) 0.163(5) Uani d U . D 1.000000 . .
H H5CA 0.623279 0.523078 1.040775 0.244000 Uiso calc U . R 1.000000 . .
H H5CB 0.731379 0.513072 1.049965 0.244000 Uiso calc U . R 1.000000 . .
H H5CC 0.669443 0.465028 1.037554 0.244000 Uiso calc U . R 1.000000 . .
F F6 0.6569(3) 0.52883(19) 0.56356(8) 0.0448(13) Uani d . . . 1.000000 . .
C C6 0.4860(6) 0.6525(3) 0.59105(15) 0.033(2) Uani d . . . 1.000000 . .
F F7 0.3684(4) 0.6819(3) 0.92385(10) 0.0740(19) Uani d . . . 1.000000 . .
C C7 0.5555(6) 0.6421(3) 0.57711(14) 0.032(2) Uani d . . . 1.000000 . .
H H7 0.619383 0.650583 0.581896 0.038000 Uiso calc U . R 1.000000 . .
F F8 0.4645(4) 0.6207(3) 0.93982(9) 0.075(2) Uani d . . . 1.000000 . .
C C8 0.5256(6) 0.6174(3) 0.55462(14) 0.031(2) Uani d . . . 1.000000 . .
F F9 0.3020(4) 0.5995(2) 0.89982(9) 0.0644(17) Uani d . . . 1.000000 . .
C C9 0.4305(6) 0.6086(3) 0.55214(14) 0.034(2) Uani d . . . 1.000000 . .
F F10 0.4342(4) 0.5562(2) 0.90425(10) 0.0652(17) Uani d . . . 1.000000 . .
C C10 0.5899(6) 0.5980(3) 0.53693(15) 0.030(2) Uani d . . . 1.000000 . .
F F11 0.3562(3) 0.6566(2) 0.86469(9) 0.0602(16) Uani d . . . 1.000000 . .
O O11 0.5253(4) 0.8370(2) 0.70492(12) 0.0564(19) Uani d . . . 1.000000 . .
C C11 0.6735(6) 0.5656(3) 0.54662(15) 0.032(2) Uani d . . . 1.000000 . .
Dy Dy1 0.53036(3) 0.75262(2) 0.70614(2) 0.03676(13) Uani d . . . 1.000000 . .
S S1 0.43364(18) 0.72085(9) 0.47986(4) 0.0421(6) Uani d . . . 1.000000 . .
F F1 0.6383(4) 0.5449(2) 0.48361(8) 0.0547(15) Uani d . . . 1.000000 . .
C C1 0.4237(8) 0.7073(3) 0.65102(16) 0.048(3) Uani d . . . 1.000000 . .
H H1 0.368952 0.713327 0.659058 0.057000 Uiso calc U . R 1.000000 . .
C C1A 0.7281(11) 0.5151(6) 0.8780(3) 0.145(6) Uani d U . D 1.000000 . .
H H1AA 0.666405 0.532030 0.878602 0.217000 Uiso calc U . R 1.000000 . .
H H1AB 0.771313 0.528619 0.891429 0.217000 Uiso calc U . R 1.000000 . .
H H1AC 0.721888 0.475892 0.879441 0.217000 Uiso calc U . R 1.000000 . .
C C1B 0.7551(12) 0.3154(8) 1.1950(4) 0.203(8) Uani d U . D 1.000000 . .
H H1BA 0.700220 0.309584 1.183331 0.305000 Uiso calc U . R 1.000000 . .
H H1BB 0.735211 0.316566 1.211388 0.305000 Uiso calc U . R 1.000000 . .
H H1BC 0.799882 0.285789 1.193846 0.305000 Uiso calc U . R 1.000000 . .
C C1C 0.6179(11) 0.5006(6) 0.9458(3) 0.167(5) Uani d U . D 1.000000 . .
H H1CA 0.639608 0.514214 0.930739 0.250000 Uiso calc U . R 1.000000 . .
H H1CB 0.552842 0.512106 0.946878 0.250000 Uiso calc U . R 1.000000 . .
H H1CC 0.621034 0.461114 0.945955 0.250000 Uiso calc U . R 1.000000 . .
F F12 0.4443(4) 0.5868(2) 0.86114(9) 0.0574(15) Uani d . . . 1.000000 . .
O O12 0.3947(4) 0.7172(2) 0.70896(10) 0.0411(16) Uani d . . . 1.000000 . .
C C12 0.7077(5) 0.5382(3) 0.52410(15) 0.029(2) Uani d . . . 1.000000 . .
N N14 0.5081(6) 0.7191(3) 0.66260(12) 0.044(2) Uani d . . . 1.000000 . .
C C14 0.5857(6) 0.6038(3) 0.51334(14) 0.027(2) Uani d . . . 1.000000 . .
C C16 0.5119(6) 0.6927(3) 0.50126(14) 0.036(2) Uani d . . . 1.000000 . .
C C17 0.5640(7) 0.7272(3) 0.52036(15) 0.051(3) Uani d . . . 1.000000 . .
H H17A 0.622485 0.709194 0.526502 0.077000 Uiso calc U . R 1.000000 . .
H H17B 0.524854 0.732908 0.533670 0.077000 Uiso calc U . R 1.000000 . .
H H17C 0.578733 0.762161 0.513356 0.077000 Uiso calc U . R 1.000000 . .
C C18 0.3713(6) 0.5847(4) 0.53137(15) 0.042(2) Uani d . . . 1.000000 . .
H H18A 0.350615 0.613216 0.519860 0.063000 Uiso calc U . R 1.000000 . .
H H18B 0.316380 0.567227 0.537225 0.063000 Uiso calc U . R 1.000000 . .
H H18C 0.408030 0.557903 0.523345 0.063000 Uiso calc U . R 1.000000 . .
C C19 0.4648(5) 0.6205(3) 0.47667(13) 0.029(2) Uani d . . . 1.000000 . .
H H19 0.463949 0.584164 0.471179 0.035000 Uiso calc U . R 1.000000 . .
C C019 -0.1841(6) 0.6607(3) 0.35052(14) 0.035(2) Uani d . . . 1.000000 . .
H H01A -0.182687 0.666453 0.333105 0.053000 Uiso calc U . R 1.000000 . .
H H01B -0.122718 0.669939 0.358898 0.053000 Uiso calc U . R 1.000000 . .
H H01C -0.232556 0.683650 0.356515 0.053000 Uiso calc U . R 1.000000 . .
C C20 0.4113(6) 0.6599(3) 0.46527(13) 0.029(2) Uani d . . . 1.000000 . .
Dy Dy2 1.02765(3) 0.69489(2) 1.04652(2) 0.02933(11) Uani d . . . 1.000000 . .
S S2 0.37921(16) 0.63076(9) 0.57702(4) 0.0386(6) Uani d . . . 1.000000 . .
F F2 0.7319(4) 0.6094(2) 0.49686(9) 0.0523(15) Uani d . . . 1.000000 . .
C C2 0.4142(7) 0.6869(3) 0.62785(15) 0.043(2) Uani d . . . 1.000000 . .
H H2 0.353020 0.679483 0.620372 0.052000 Uiso calc U . R 1.000000 . .
C C2A 0.7647(12) 0.5282(7) 0.8551(3) 0.162(5) Uani d U . D 1.000000 . .
H H2AA 0.771864 0.567784 0.853797 0.195000 Uiso calc U . R 1.000000 . .
H H2AB 0.719766 0.515973 0.841573 0.195000 Uiso calc U . R 1.000000 . .
C C2C 0.6790(12) 0.5225(6) 0.9668(3) 0.163(4) Uani d U . D 1.000000 . .
H H2CA 0.745367 0.514105 0.964771 0.195000 Uiso calc U . R 1.000000 . .
H H2CB 0.672355 0.562282 0.967193 0.195000 Uiso calc U . R 1.000000 . .
O O21 1.0421(4) 0.7673(2) 1.06490(9) 0.0327(14) Uani d . . . 1.000000 . .
C C21 0.2096(5) 0.6920(3) 0.41930(13) 0.0273(19) Uani d . . . 1.000000 . .
H H21 0.167175 0.721065 0.415785 0.033000 Uiso calc U . R 1.000000 . .
O O22 0.9339(4) 0.6337(2) 1.05463(10) 0.0336(14) Uani d . . . 1.000000 . .
C C22 0.2770(6) 0.6973(3) 0.43847(14) 0.033(2) Uani d . . . 1.000000 . .
H H22 0.280829 0.729718 0.447635 0.040000 Uiso calc U . R 1.000000 . .
O O23 1.1593(4) 0.6796(2) 1.03432(9) 0.0285(13) Uani d . . . 1.000000 . .
C C23 0.3391(5) 0.6560(3) 0.44448(13) 0.0252(19) Uani d . . . 1.000000 . .
N N24 0.9098(4) 0.7133(3) 1.01150(12) 0.0318(17) Uani d . . . 1.000000 . .
C C24 0.3315(6) 0.6105(3) 0.42996(13) 0.030(2) Uani d . . . 1.000000 . .
H H24 0.373616 0.581141 0.433115 0.036000 Uiso calc U . R 1.000000 . .
C C25 0.2619(5) 0.6079(3) 0.41083(14) 0.027(2) Uani d . . . 1.000000 . .
H H25 0.257677 0.576259 0.401165 0.033000 Uiso calc U . R 1.000000 . .
C C26 0.4917(7) 0.7170(3) 0.76351(16) 0.044(2) Uani d . . . 1.000000 . .
H H26 0.430412 0.713331 0.755404 0.053000 Uiso calc U . R 1.000000 . .
C C27 0.5027(7) 0.7082(3) 0.78801(15) 0.036(2) Uani d . . . 1.000000 . .
H H27 0.449951 0.699091 0.796353 0.043000 Uiso calc U . R 1.000000 . .
C C28 0.5901(7) 0.7125(3) 0.80044(15) 0.038(2) Uani d . . . 1.000000 . .
C C29 0.6646(7) 0.7258(3) 0.78715(17) 0.046(3) Uani d . . . 1.000000 . .
H H29 0.726390 0.729284 0.794949 0.055000 Uiso calc U . R 1.000000 . .
C C30 0.6478(8) 0.7340(4) 0.76265(17) 0.048(3) Uani d . . . 1.000000 . .
H H30 0.699632 0.742709 0.753891 0.058000 Uiso calc U . R 1.000000 . .
C C02B -0.1414(6) 0.5619(3) 0.34381(14) 0.039(2) Uani d . . . 1.000000 . .
H H02A -0.162587 0.524913 0.346365 0.058000 Uiso calc U . R 1.000000 . .
H H02B -0.076983 0.566267 0.351334 0.058000 Uiso calc U . R 1.000000 . .
H H02C -0.143059 0.569049 0.326432 0.058000 Uiso calc U . R 1.000000 . .
C C02V 0.1495(6) 0.8020(3) 0.37843(15) 0.041(2) Uani d . . . 1.000000 . .
H H02D 0.162245 0.764818 0.373783 0.062000 Uiso calc U . R 1.000000 . .
H H02E 0.175947 0.808300 0.395120 0.062000 Uiso calc U . R 1.000000 . .
H H02F 0.178268 0.827007 0.367620 0.062000 Uiso calc U . R 1.000000 . .
O O13 0.6718(5) 0.7246(2) 0.70525(10) 0.0424(16) Uani d . . . 1.000000 . .
C C13 0.6648(6) 0.5757(3) 0.50344(15) 0.036(2) Uani d . . . 1.000000 . .
Dy Dy3 0.07724(3) 0.63461(2) 0.37064(2) 0.02491(11) Uani d . . . 1.000000 . .
S S3 0.71461(16) 0.69477(10) 0.84194(4) 0.0426(6) Uani d . . . 1.000000 . .
F F3 0.6700(3) 0.48864(18) 0.52173(8) 0.0425(13) Uani d . . . 1.000000 . .
C C3 0.4917(7) 0.6769(3) 0.61501(15) 0.036(2) Uani d . . . 1.000000 . .
C C3A 0.8632(13) 0.5000(7) 0.8534(3) 0.169(5) Uani d U . D 1.000000 . .
H H3AA 0.891921 0.515980 0.839496 0.203000 Uiso calc U . R 1.000000 . .
H H3AB 0.904408 0.509122 0.868150 0.203000 Uiso calc U . R 1.000000 . .
C C3B 0.8115(14) 0.4177(9) 1.2020(4) 0.238(7) Uani d U . D 1.000000 . .
H H3BA 0.823588 0.412921 1.219700 0.285000 Uiso calc U . R 1.000000 . .
H H3BB 0.865232 0.437142 1.196086 0.285000 Uiso calc U . R 1.000000 . .
C C3C 0.6547(12) 0.4998(6) 0.9903(3) 0.162(4) Uani d U . D 1.000000 . .
H H3CA 0.663662 0.460209 0.989887 0.195000 Uiso calc U . R 1.000000 . .
H H3CB 0.587154 0.506511 0.991639 0.195000 Uiso calc U . R 1.000000 . .
N N15 0.5619(6) 0.7304(3) 0.75029(13) 0.041(2) Uani d . . . 1.000000 . .
C C15 0.5218(6) 0.6381(3) 0.49740(14) 0.030(2) Uani d . . . 1.000000 . .
O O31 0.0502(4) 0.7081(2) 0.35342(9) 0.0294(13) Uani d . . . 1.000000 . .
C C31 0.6044(6) 0.7007(3) 0.82653(14) 0.034(2) Uani d . . . 1.000000 . .
O O32 -0.0393(4) 0.6143(2) 0.38919(9) 0.0264(13) Uani d . . . 1.000000 . .
C C32 0.5368(6) 0.6902(3) 0.84146(14) 0.033(2) Uani d . . . 1.000000 . .
H H32 0.471486 0.691489 0.836390 0.039000 Uiso calc U . R 1.000000 . .
O O33 0.1708(3) 0.5814(2) 0.35602(9) 0.0267(13) Uani d . . . 1.000000 . .
C C33 0.5729(6) 0.6773(3) 0.86500(15) 0.034(2) Uani d . . . 1.000000 . .
N N34 0.2005(5) 0.6477(3) 0.40523(11) 0.0323(17) Uani d . . . 1.000000 . .
C C34 0.6686(6) 0.6779(3) 0.86827(16) 0.041(2) Uani d . . . 1.000000 . .
C C35 0.7338(6) 0.6633(4) 0.89008(16) 0.052(3) Uani d . . . 1.000000 . .
H H35A 0.790950 0.646963 0.884898 0.077000 Uiso calc U . R 1.000000 . .
H H35B 0.702708 0.637520 0.900052 0.077000 Uiso calc U . R 1.000000 . .
H H35C 0.750335 0.695880 0.899546 0.077000 Uiso calc U . R 1.000000 . .
C C36 0.5110(6) 0.6607(3) 0.88356(15) 0.033(2) Uani d . . . 1.000000 . .
C C37 0.4256(6) 0.6265(4) 0.87647(16) 0.043(2) Uani d . . . 1.000000 . .
C C38 0.3945(7) 0.6051(4) 0.89997(17) 0.052(3) Uani d . . . 1.000000 . .
C C39 0.4365(7) 0.6462(5) 0.91902(16) 0.053(3) Uani d . . . 1.000000 . .
C C40 0.5161(6) 0.6728(4) 0.90721(16) 0.037(2) Uani d . . . 1.000000 . .
C C41 0.5793(6) 0.7079(4) 0.92205(15) 0.037(2) Uani d . . . 1.000000 . .
C C42 0.5923(6) 0.7613(4) 0.91713(16) 0.043(2) Uani d . . . 1.000000 . .
C C03B -0.2062(6) 0.6016(3) 0.35524(14) 0.031(2) Uani d . . . 1.000000 . .
S S4 0.67490(18) 0.79014(10) 0.93781(4) 0.0493(7) Uani d . . . 1.000000 . .
C C43 0.5459(7) 0.7960(4) 0.89682(17) 0.061(3) Uani d . . . 1.000000 . .
H H43A 0.587654 0.798930 0.883890 0.091000 Uiso calc U . R 1.000000 . .
H H43B 0.533709 0.832033 0.903058 0.091000 Uiso calc U . R 1.000000 . .
H H43C 0.486495 0.779380 0.890424 0.091000 Uiso calc U . R 1.000000 . .
C C44 0.6371(6) 0.6916(4) 0.94288(14) 0.036(2) Uani d . . . 1.000000 . .
H H44 0.636158 0.655876 0.949084 0.043000 Uiso calc U . R 1.000000 . .
C C45 0.6931(6) 0.7298(3) 0.95318(14) 0.032(2) Uani d . . . 1.000000 . .
C C46 0.7660(6) 0.7249(3) 0.97356(14) 0.032(2) Uani d . . . 1.000000 . .
C C47 0.7837(6) 0.6761(3) 0.98513(15) 0.039(2) Uani d . . . 1.000000 . .
H H47 0.746198 0.645621 0.980369 0.046000 Uiso calc U . R 1.000000 . .
C C48 0.8548(6) 0.6711(3) 1.00338(15) 0.040(2) Uani d . . . 1.000000 . .
H H48 0.866090 0.636767 1.010655 0.048000 Uiso calc U . R 1.000000 . .
C C49 0.8921(6) 0.7603(3) 1.00021(15) 0.037(2) Uani d . . . 1.000000 . .
H H49 0.931267 0.790148 1.004927 0.044000 Uiso calc U . R 1.000000 . .
C C50 0.8214(6) 0.7680(3) 0.98239(15) 0.035(2) Uani d . . . 1.000000 . .
H H50 0.809703 0.803084 0.975909 0.042000 Uiso calc U . R 1.000000 . .
C C51 1.2426(6) 0.6704(3) 1.02518(14) 0.0263(19) Uani d . . . 1.000000 . .
C C52 1.3302(6) 0.6693(3) 1.03990(14) 0.031(2) Uani d . . . 1.000000 . .
C C53 1.4100(6) 0.6575(3) 1.02885(14) 0.032(2) Uani d . . . 1.000000 . .
H H53 1.468336 0.657709 1.038579 0.038000 Uiso calc U . R 1.000000 . .
C C54 1.4111(6) 0.6453(3) 1.00472(16) 0.036(2) Uani d . . . 1.000000 . .
C C55 1.3262(6) 0.6472(3) 0.99014(14) 0.030(2) Uani d . . . 1.000000 . .
H H55 1.325641 0.639986 0.973334 0.036000 Uiso calc U . R 1.000000 . .
C C56 1.2425(6) 0.6594(3) 0.99964(14) 0.028(2) Uani d . . . 1.000000 . .
C C57 1.5028(6) 0.6316(4) 0.99446(15) 0.045(2) Uani d . . . 1.000000 . .
H H57A 1.497175 0.596378 0.986439 0.068000 Uiso calc U . R 1.000000 . .
H H57B 1.553652 0.630337 1.007600 0.068000 Uiso calc U . R 1.000000 . .
H H57C 1.516862 0.659241 0.982724 0.068000 Uiso calc U . R 1.000000 . .
C C58 1.1515(6) 0.6615(3) 0.98240(14) 0.029(2) Uani d . . . 1.000000 . .
C C59 1.1652(6) 0.6485(3) 0.95630(14) 0.036(2) Uani d . . . 1.000000 . .
H H59A 1.105034 0.651692 0.946375 0.054000 Uiso calc U . R 1.000000 . .
H H59B 1.189143 0.611647 0.955237 0.054000 Uiso calc U . R 1.000000 . .
H H59C 1.210440 0.673895 0.950410 0.054000 Uiso calc U . R 1.000000 . .
C C60 1.0792(6) 0.6208(3) 0.98967(14) 0.038(2) Uani d . . . 1.000000 . .
H H60A 1.020409 0.625294 0.979280 0.057000 Uiso calc U . R 1.000000 . .
H H60B 1.067716 0.626817 1.006567 0.057000 Uiso calc U . R 1.000000 . .
H H60C 1.103184 0.584126 0.987843 0.057000 Uiso calc U . R 1.000000 . .
C C61 1.1102(6) 0.7198(3) 0.98253(14) 0.035(2) Uani d . . . 1.000000 . .
H H61A 1.048540 0.720361 0.973165 0.053000 Uiso calc U . R 1.000000 . .
H H61B 1.152603 0.744753 0.975289 0.053000 Uiso calc U . R 1.000000 . .
H H61C 1.103493 0.730756 0.999217 0.053000 Uiso calc U . R 1.000000 . .
C C62 1.3369(5) 0.6842(3) 1.06698(14) 0.030(2) Uani d . . . 1.000000 . .
C C63 1.4383(6) 0.6902(4) 1.07731(15) 0.046(2) Uani d . . . 1.000000 . .
H H63A 1.471453 0.656054 1.075562 0.069000 Uiso calc U . R 1.000000 . .
H H63B 1.440526 0.699721 1.094475 0.069000 Uiso calc U . R 1.000000 . .
H H63C 1.468383 0.718709 1.068579 0.069000 Uiso calc U . R 1.000000 . .
C C64 1.2898(6) 0.7376(3) 1.07039(14) 0.034(2) Uani d . . . 1.000000 . .
H H64A 1.314984 0.764726 1.059907 0.051000 Uiso calc U . R 1.000000 . .
H H64B 1.301822 0.748958 1.087305 0.051000 Uiso calc U . R 1.000000 . .
H H64C 1.221981 0.733986 1.066188 0.051000 Uiso calc U . R 1.000000 . .
C C65 1.2936(6) 0.6387(3) 1.08055(14) 0.035(2) Uani d . . . 1.000000 . .
H H65A 1.329696 0.605507 1.078895 0.053000 Uiso calc U . R 1.000000 . .
H H65B 1.228512 0.633022 1.073795 0.053000 Uiso calc U . R 1.000000 . .
H H65C 1.294769 0.648209 1.097692 0.053000 Uiso calc U . R 1.000000 . .
C C66 1.0805(6) 0.8045(3) 1.08076(15) 0.034(2) Uani d . . . 1.000000 . .
C C67 1.1049(6) 0.7906(3) 1.10518(15) 0.034(2) Uani d . . . 1.000000 . .
C C68 1.1459(7) 0.8314(4) 1.12015(17) 0.050(3) Uani d . . . 1.000000 . .
H H68 1.163555 0.822706 1.136615 0.060000 Uiso calc U . R 1.000000 . .
C C69 1.1622(7) 0.8825(4) 1.11275(17) 0.049(3) Uani d . . . 1.000000 . .
C C70 1.1376(6) 0.8945(3) 1.08895(16) 0.040(2) Uani d . . . 1.000000 . .
H H70 1.149720 0.929952 1.083521 0.048000 Uiso calc U . R 1.000000 . .
C C71 1.0957(5) 0.8579(3) 1.07218(15) 0.029(2) Uani d . . . 1.000000 . .
C C72 1.2095(8) 0.9253(4) 1.13004(17) 0.070(3) Uani d . . . 1.000000 . .
H H72A 1.275460 0.915622 1.134207 0.105000 Uiso calc U . R 1.000000 . .
H H72B 1.177096 0.926808 1.144790 0.105000 Uiso calc U . R 1.000000 . .
H H72C 1.205822 0.960643 1.122102 0.105000 Uiso calc U . R 1.000000 . .
C C73 1.0656(6) 0.8739(3) 1.04650(14) 0.032(2) Uani d . . . 1.000000 . .
C C74 1.0891(6) 0.9327(3) 1.04115(16) 0.047(3) Uani d . . . 1.000000 . .
H H74A 1.069861 0.940684 1.024127 0.070000 Uiso calc U . R 1.000000 . .
H H74B 1.156940 0.938407 1.044465 0.070000 Uiso calc U . R 1.000000 . .
H H74C 1.055635 0.956579 1.051449 0.070000 Uiso calc U . R 1.000000 . .
C C75 1.1162(6) 0.8396(3) 1.02832(14) 0.037(2) Uani d . . . 1.000000 . .
H H75A 1.095459 0.851124 1.011789 0.056000 Uiso calc U . R 1.000000 . .
H H75B 1.100875 0.801444 1.030264 0.056000 Uiso calc U . R 1.000000 . .
H H75C 1.184252 0.844698 1.031413 0.056000 Uiso calc U . R 1.000000 . .
C C76 0.9595(6) 0.8695(4) 1.04182(17) 0.048(3) Uani d . . . 1.000000 . .
H H76A 0.940335 0.877147 1.024756 0.072000 Uiso calc U . R 1.000000 . .
H H76B 0.929916 0.895503 1.051981 0.072000 Uiso calc U . R 1.000000 . .
H H76C 0.939735 0.832870 1.045702 0.072000 Uiso calc U . R 1.000000 . .
C C77 1.0888(7) 0.7352(4) 1.11715(16) 0.042(2) Uani d . . . 1.000000 . .
C C78 1.1769(7) 0.7196(4) 1.13442(16) 0.054(3) Uani d . . . 1.000000 . .
H H78A 1.170189 0.682536 1.140108 0.081000 Uiso calc U . R 1.000000 . .
H H78B 1.182804 0.744219 1.148289 0.081000 Uiso calc U . R 1.000000 . .
H H78C 1.233173 0.722302 1.125717 0.081000 Uiso calc U . R 1.000000 . .
C C79 1.0038(7) 0.7404(4) 1.13231(16) 0.055(3) Uani d . . . 1.000000 . .
H H79A 0.948055 0.751131 1.121766 0.083000 Uiso calc U . R 1.000000 . .
H H79B 1.017388 0.767737 1.144906 0.083000 Uiso calc U . R 1.000000 . .
H H79C 0.992245 0.705599 1.139852 0.083000 Uiso calc U . R 1.000000 . .
C C80 1.0697(6) 0.6877(3) 1.09978(15) 0.044(2) Uani d . . . 1.000000 . .
H H80A 1.008177 0.692344 1.090620 0.066000 Uiso calc U . R 1.000000 . .
H H80B 1.070121 0.653991 1.109031 0.066000 Uiso calc U . R 1.000000 . .
H H80C 1.118515 0.686224 1.088572 0.066000 Uiso calc U . R 1.000000 . .
C C81 0.8972(6) 0.6015(3) 1.07112(15) 0.034(2) Uani d . . . 1.000000 . .
C C82 0.8226(6) 0.6230(3) 1.08377(17) 0.043(2) Uani d . . . 1.000000 . .
C C83 0.7948(7) 0.5918(4) 1.10238(18) 0.056(3) Uani d . . . 1.000000 . .
H H83 0.747624 0.605711 1.111578 0.068000 Uiso calc U . R 1.000000 . .
C C84 0.8319(7) 0.5412(4) 1.10849(19) 0.057(3) Uani d . . . 1.000000 . .
C C85 0.9010(6) 0.5211(4) 1.09472(17) 0.048(3) Uani d . . . 1.000000 . .
H H85 0.926644 0.486307 1.098281 0.057000 Uiso calc U . R 1.000000 . .
C C86 0.9330(6) 0.5508(3) 1.07598(15) 0.035(2) Uani d . . . 1.000000 . .
C C87 0.8008(9) 0.5097(4) 1.1304(2) 0.094(5) Uani d . . . 1.000000 . .
H H87A 0.734766 0.517623 1.132191 0.142000 Uiso calc U . R 1.000000 . .
H H87B 0.839671 0.520566 1.145049 0.142000 Uiso calc U . R 1.000000 . .
H H87C 0.808375 0.470927 1.127696 0.142000 Uiso calc U . R 1.000000 . .
C C88 1.0061(6) 0.5245(3) 1.06128(15) 0.033(2) Uani d . . . 1.000000 . .
C C89 1.0998(5) 0.5548(3) 1.06520(15) 0.039(2) Uani d . . . 1.000000 . .
H H89A 1.148153 0.534777 1.057583 0.058000 Uiso calc U . R 1.000000 . .
H H89B 1.118394 0.558262 1.082568 0.058000 Uiso calc U . R 1.000000 . .
H H89C 1.092681 0.590796 1.057944 0.058000 Uiso calc U . R 1.000000 . .
C C90 0.9727(6) 0.5245(4) 1.03420(14) 0.042(2) Uani d . . . 1.000000 . .
H H90A 0.954994 0.561170 1.029050 0.063000 Uiso calc U . R 1.000000 . .
H H90B 0.918242 0.500547 1.031221 0.063000 Uiso calc U . R 1.000000 . .
H H90C 1.023521 0.511624 1.025024 0.063000 Uiso calc U . R 1.000000 . .
C C91 1.0274(6) 0.4658(3) 1.06833(16) 0.047(3) Uani d . . . 1.000000 . .
H H91A 0.968961 0.444906 1.066807 0.071000 Uiso calc U . R 1.000000 . .
H H91B 1.055707 0.464305 1.085097 0.071000 Uiso calc U . R 1.000000 . .
H H91C 1.071171 0.450576 1.057618 0.071000 Uiso calc U . R 1.000000 . .
C C92 0.7635(6) 0.6731(3) 1.07635(16) 0.038(2) Uani d . . . 1.000000 . .
C C93 0.7003(7) 0.6908(4) 1.09539(18) 0.061(3) Uani d . . . 1.000000 . .
H H93A 0.663009 0.722063 1.089421 0.091000 Uiso calc U . R 1.000000 . .
H H93B 0.739004 0.700677 1.110258 0.091000 Uiso calc U . R 1.000000 . .
H H93C 0.658247 0.661139 1.098758 0.091000 Uiso calc U . R 1.000000 . .
C C94 0.8186(6) 0.7238(3) 1.06973(19) 0.056(3) Uani d . . . 1.000000 . .
H H94A 0.843654 0.718142 1.054114 0.083000 Uiso calc U . R 1.000000 . .
H H94B 0.870542 0.730240 1.082217 0.083000 Uiso calc U . R 1.000000 . .
H H94C 0.776507 0.755060 1.068647 0.083000 Uiso calc U . R 1.000000 . .
C C95 0.6992(7) 0.6560(4) 1.05374(18) 0.061(3) Uani d . . . 1.000000 . .
H H95A 0.737824 0.644442 1.041042 0.091000 Uiso calc U . R 1.000000 . .
H H95B 0.660035 0.686675 1.047912 0.091000 Uiso calc U . R 1.000000 . .
H H95C 0.658899 0.626148 1.057903 0.091000 Uiso calc U . R 1.000000 . .
C C96 0.5106(7) 0.8914(4) 0.7030(2) 0.055(3) Uani d U . . 1.000000 . .
C C97 0.5087(7) 0.9229(4) 0.7241(2) 0.067(3) Uani d U . . 1.000000 . .
C C98 0.4844(8) 0.9785(5) 0.7212(2) 0.088(4) Uani d U . . 1.000000 . .
H H98 0.479177 0.999839 0.735196 0.106000 Uiso calc U . R 1.000000 . .
C C99 0.4681(9) 1.0024(5) 0.6987(3) 0.093(4) Uani d U . . 1.000000 . .
C C100 0.4783(8) 0.9719(5) 0.6787(2) 0.078(4) Uani d U . . 1.000000 . .
H H100 0.468157 0.988405 0.663253 0.094000 Uiso calc U . R 1.000000 . .
C C101 0.5030(8) 0.9180(4) 0.6800(2) 0.075(2) Uani d U . . 1.000000 . .
C C102 0.4435(10) 1.0629(5) 0.6967(3) 0.133(6) Uani d U . . 1.000000 . .
H H10A 0.497041 1.082898 0.691394 0.200000 Uiso calc U . R 1.000000 . .
H H10B 0.428937 1.076476 0.712442 0.200000 Uiso calc U . R 1.000000 . .
H H10C 0.388765 1.067905 0.684823 0.200000 Uiso calc U . R 1.000000 . .
C C103 0.5305(7) 0.9050(4) 0.75085(19) 0.056(2) Uani d U . . 1.000000 . .
C C107 0.5142(9) 0.8897(4) 0.6565(2) 0.076(2) Uani d U . . 1.000000 . .
C C108 0.4939(9) 0.9205(5) 0.6336(2) 0.103(3) Uani d U . . 1.000000 . .
H H10M 0.488629 0.895354 0.619927 0.154000 Uiso calc U . R 1.000000 . .
H H10N 0.545014 0.946031 0.631798 0.154000 Uiso calc U . R 1.000000 . .
H H10O 0.434748 0.940221 0.634031 0.154000 Uiso calc U . R 1.000000 . .
C C109 0.5936(8) 0.8529(5) 0.6551(2) 0.094(3) Uani d U . . 1.000000 . .
H H10P 0.593792 0.839579 0.638498 0.141000 Uiso calc U . R 1.000000 . .
H H10Q 0.587684 0.822342 0.666057 0.141000 Uiso calc U . R 1.000000 . .
H H10R 0.652457 0.872069 0.659786 0.141000 Uiso calc U . R 1.000000 . .
C C110 0.4262(8) 0.8477(5) 0.6497(2) 0.088(3) Uani d U . . 1.000000 . .
H H11A 0.367460 0.868108 0.647040 0.132000 Uiso calc U . R 1.000000 . .
H H11B 0.422062 0.822207 0.663037 0.132000 Uiso calc U . R 1.000000 . .
H H11C 0.436901 0.827836 0.634967 0.132000 Uiso calc U . R 1.000000 . .
C C111 0.3027(7) 0.7023(3) 0.70397(14) 0.040(2) Uani d . . . 1.000000 . .
C C112 0.2759(9) 0.6461(4) 0.69969(15) 0.053(3) Uani d . . . 1.000000 . .
C C113 0.1835(9) 0.6344(4) 0.69189(15) 0.061(3) Uani d . . . 1.000000 . .
H H113 0.166586 0.597976 0.688493 0.074000 Uiso calc U . R 1.000000 . .
C C2B 0.7985(14) 0.3648(8) 1.1899(4) 0.222(7) Uani d U . D 1.000000 . .
H H2BA 0.768535 0.374299 1.173638 0.266000 Uiso calc U . R 1.000000 . .
H H2BB 0.863392 0.353951 1.187300 0.266000 Uiso calc U . R 1.000000 . .
C C115 0.1393(7) 0.7243(4) 0.69515(17) 0.052(3) Uani d . . . 1.000000 . .
H H115 0.092089 0.751346 0.694188 0.063000 Uiso calc U . R 1.000000 . .
C C116 0.2318(8) 0.7392(4) 0.7032(2) 0.080(3) Uani d U . . 1.000000 . .
C C117 0.0141(8) 0.6552(4) 0.68010(17) 0.073(4) Uani d . . . 1.000000 . .
H H11D -0.030118 0.684857 0.681868 0.109000 Uiso calc U . R 1.000000 . .
H H11E -0.002871 0.624374 0.689808 0.109000 Uiso calc U . R 1.000000 . .
H H11F 0.011435 0.644596 0.663057 0.109000 Uiso calc U . R 1.000000 . .
C C118 0.1143(8) 0.6739(4) 0.68881(16) 0.054(3) Uani d . . . 1.000000 . .
C C119 0.2475(8) 0.7973(5) 0.7137(3) 0.092(3) Uani d U . . 1.000000 . .
C C120 0.2903(9) 0.7952(5) 0.7398(3) 0.110(4) Uani d U . . 1.000000 . .
H H12A 0.348707 0.774299 0.740815 0.165000 Uiso calc U . R 1.000000 . .
H H12B 0.245947 0.777995 0.749830 0.165000 Uiso calc U . R 1.000000 . .
H H12C 0.303769 0.831936 0.745691 0.165000 Uiso calc U . R 1.000000 . .
C C121 0.3029(8) 0.8307(5) 0.6984(3) 0.113(4) Uani d U . . 1.000000 . .
H H12D 0.368205 0.832219 0.705527 0.169000 Uiso calc U . R 1.000000 . .
H H12E 0.276721 0.867271 0.697298 0.169000 Uiso calc U . R 1.000000 . .
H H12F 0.300568 0.814913 0.682184 0.169000 Uiso calc U . R 1.000000 . .
C C122 0.1522(8) 0.8270(5) 0.7148(3) 0.113(4) Uani d U . . 1.000000 . .
H H12G 0.131334 0.841987 0.698901 0.170000 Uiso calc U . R 1.000000 . .
H H12H 0.160159 0.856335 0.726705 0.170000 Uiso calc U . R 1.000000 . .
H H12I 0.105107 0.801506 0.719658 0.170000 Uiso calc U . R 1.000000 . .
C C123 0.3501(8) 0.6004(4) 0.70466(18) 0.059(3) Uani d U . . 1.000000 . .
C C124 0.3030(9) 0.5449(5) 0.7003(2) 0.102(4) Uani d U . . 1.000000 . .
H H12J 0.279101 0.541507 0.683259 0.154000 Uiso calc U . R 1.000000 . .
H H12K 0.250742 0.541464 0.710426 0.154000 Uiso calc U . R 1.000000 . .
H H12L 0.349058 0.516330 0.704537 0.154000 Uiso calc U . R 1.000000 . .
C C125 0.3870(7) 0.6013(4) 0.73208(16) 0.060(3) Uani d U . . 1.000000 . .
H H12M 0.430049 0.570936 0.735646 0.090000 Uiso calc U . R 1.000000 . .
H H12N 0.333898 0.598230 0.741889 0.090000 Uiso calc U . R 1.000000 . .
H H12O 0.420334 0.635249 0.735883 0.090000 Uiso calc U . R 1.000000 . .
C C126 0.4287(8) 0.6022(5) 0.6895(2) 0.084(4) Uani d U . . 1.000000 . .
H H12P 0.404260 0.602136 0.672441 0.126000 Uiso calc U . R 1.000000 . .
H H12Q 0.468864 0.570527 0.692925 0.126000 Uiso calc U . R 1.000000 . .
H H12R 0.465486 0.635058 0.693132 0.126000 Uiso calc U . R 1.000000 . .
C C127 0.7608(8) 0.7089(4) 0.71322(16) 0.047(3) Uani d . . . 1.000000 . .
C C128 0.7814(9) 0.6541(4) 0.71964(17) 0.053(3) Uani d . . . 1.000000 . .
C C129 0.8698(10) 0.6415(4) 0.73082(17) 0.063(3) Uani d . . . 1.000000 . .
H H129 0.882180 0.605270 0.735776 0.075000 Uiso calc U . R 1.000000 . .
C C130 0.9400(9) 0.6790(4) 0.73500(16) 0.057(3) Uani d . . . 1.000000 . .
C C131 0.9219(7) 0.7314(4) 0.72626(15) 0.049(3) Uani d . . . 1.000000 . .
H H131 0.971233 0.757167 0.728122 0.058000 Uiso calc U . R 1.000000 . .
C C132 0.8354(7) 0.7476(4) 0.71500(16) 0.043(2) Uani d . . . 1.000000 . .
C C133 1.0346(7) 0.6628(4) 0.74763(17) 0.068(3) Uani d . . . 1.000000 . .
H H13A 1.054945 0.628807 0.740805 0.102000 Uiso calc U . R 1.000000 . .
H H13B 1.029056 0.658130 0.764951 0.102000 Uiso calc U . R 1.000000 . .
H H13C 1.080809 0.691041 0.745301 0.102000 Uiso calc U . R 1.000000 . .
C C134 0.7114(9) 0.6080(4) 0.71407(17) 0.065(3) Uani d . . . 1.000000 . .
C C135 0.7571(10) 0.5525(4) 0.7184(2) 0.095(5) Uani d . . . 1.000000 . .
H H13D 0.711118 0.524244 0.713559 0.143000 Uiso calc U . R 1.000000 . .
H H13E 0.778397 0.548441 0.735615 0.143000 Uiso calc U . R 1.000000 . .
H H13F 0.810904 0.549241 0.708852 0.143000 Uiso calc U . R 1.000000 . .
C C136 0.6325(8) 0.6111(4) 0.73018(17) 0.070(4) Uani d . . . 1.000000 . .
H H13G 0.593803 0.642936 0.725857 0.106000 Uiso calc U . R 1.000000 . .
H H13H 0.658753 0.613926 0.747087 0.106000 Uiso calc U . R 1.000000 . .
H H13I 0.593744 0.578563 0.728066 0.106000 Uiso calc U . R 1.000000 . .
C C137 0.6745(8) 0.6079(4) 0.68696(16) 0.068(3) Uani d . . . 1.000000 . .
H H13J 0.631519 0.638362 0.683608 0.102000 Uiso calc U . R 1.000000 . .
H H13K 0.641115 0.574063 0.682995 0.102000 Uiso calc U . R 1.000000 . .
H H13L 0.727508 0.611263 0.677124 0.102000 Uiso calc U . R 1.000000 . .
C C138 0.8272(7) 0.8050(4) 0.7037(2) 0.059(3) Uani d . . . 1.000000 . .
C C139 0.9204(7) 0.8350(4) 0.7062(2) 0.086(4) Uani d . . . 1.000000 . .
H H13M 0.911174 0.871587 0.699692 0.129000 Uiso calc U . R 1.000000 . .
H H13N 0.965732 0.815804 0.697184 0.129000 Uiso calc U . R 1.000000 . .
H H13O 0.944387 0.837019 0.723301 0.129000 Uiso calc U . R 1.000000 . .
C C140 0.7985(7) 0.7971(4) 0.67662(18) 0.068(3) Uani d . . . 1.000000 . .
H H14A 0.795316 0.832234 0.668521 0.102000 Uiso calc U . R 1.000000 . .
H H14B 0.736868 0.779568 0.674374 0.102000 Uiso calc U . R 1.000000 . .
H H14C 0.845131 0.774357 0.669660 0.102000 Uiso calc U . R 1.000000 . .
C C141 0.7559(6) 0.8390(3) 0.71578(17) 0.048(3) Uani d . . . 1.000000 . .
H H14D 0.749558 0.874328 0.707856 0.072000 Uiso calc U . R 1.000000 . .
H H14E 0.777388 0.843895 0.732923 0.072000 Uiso calc U . R 1.000000 . .
H H14F 0.694881 0.820684 0.714287 0.072000 Uiso calc U . R 1.000000 . .
C C142 0.2508(6) 0.5515(3) 0.35704(13) 0.028(2) Uani d . . . 1.000000 . .
C C143 0.2475(6) 0.4969(3) 0.36527(13) 0.027(2) Uani d . . . 1.000000 . .
C C144 0.3350(6) 0.4699(3) 0.36969(13) 0.033(2) Uani d . . . 1.000000 . .
H H144 0.335343 0.433950 0.375633 0.040000 Uiso calc U . R 1.000000 . .
C C145 0.4203(6) 0.4936(3) 0.36570(14) 0.028(2) Uani d . . . 1.000000 . .
C C146 0.4182(6) 0.5456(3) 0.35623(13) 0.029(2) Uani d . . . 1.000000 . .
H H146 0.475997 0.561934 0.353186 0.034000 Uiso calc U . R 1.000000 . .
C C147 0.3355(6) 0.5749(3) 0.35099(13) 0.0274(19) Uani d . . . 1.000000 . .
C C148 0.5106(6) 0.4639(3) 0.37077(15) 0.041(2) Uani d . . . 1.000000 . .
H H14G 0.504641 0.427881 0.363557 0.061000 Uiso calc U . R 1.000000 . .
H H14H 0.525734 0.460674 0.388292 0.061000 Uiso calc U . R 1.000000 . .
H H14I 0.560845 0.483736 0.363809 0.061000 Uiso calc U . R 1.000000 . .
C C149 0.3379(6) 0.6289(3) 0.33757(14) 0.032(2) Uani d . . . 1.000000 . .
C C150 0.4400(5) 0.6461(3) 0.33357(16) 0.041(2) Uani d . . . 1.000000 . .
H H15A 0.470106 0.617389 0.324944 0.062000 Uiso calc U . R 1.000000 . .
H H15B 0.475814 0.652360 0.349250 0.062000 Uiso calc U . R 1.000000 . .
H H15C 0.438320 0.679316 0.323980 0.062000 Uiso calc U . R 1.000000 . .
C C151 0.2842(6) 0.6218(4) 0.31247(15) 0.045(3) Uani d . . . 1.000000 . .
H H15D 0.277379 0.656933 0.304393 0.067000 Uiso calc U . R 1.000000 . .
H H15E 0.221852 0.606747 0.314239 0.067000 Uiso calc U . R 1.000000 . .
H H15F 0.318988 0.597249 0.302782 0.067000 Uiso calc U . R 1.000000 . .
C C152 0.2977(6) 0.6766(3) 0.35109(15) 0.041(2) Uani d . . . 1.000000 . .
H H15G 0.317215 0.710584 0.344115 0.061000 Uiso calc U . R 1.000000 . .
H H15H 0.321362 0.674996 0.368224 0.061000 Uiso calc U . R 1.000000 . .
H H15I 0.228984 0.674388 0.349531 0.061000 Uiso calc U . R 1.000000 . .
C C153 0.1555(6) 0.4665(3) 0.36820(14) 0.033(2) Uani d . . . 1.000000 . .
C C154 0.1721(6) 0.4068(3) 0.37397(15) 0.044(2) Uani d . . . 1.000000 . .
H H15J 0.111647 0.388948 0.375231 0.065000 Uiso calc U . R 1.000000 . .
H H15K 0.211376 0.403336 0.389334 0.065000 Uiso calc U . R 1.000000 . .
H H15L 0.203833 0.389966 0.361038 0.065000 Uiso calc U . R 1.000000 . .
C C155 0.1076(6) 0.4903(3) 0.38909(15) 0.040(2) Uani d . . . 1.000000 . .
H H15M 0.090567 0.527934 0.385463 0.059000 Uiso calc U . R 1.000000 . .
H H15N 0.150647 0.488784 0.403906 0.059000 Uiso calc U . R 1.000000 . .
H H15O 0.050825 0.469539 0.391353 0.059000 Uiso calc U . R 1.000000 . .
C C156 0.0905(6) 0.4703(3) 0.34474(14) 0.039(2) Uani d . . . 1.000000 . .
H H15P 0.118152 0.450334 0.331945 0.058000 Uiso calc U . R 1.000000 . .
H H15Q 0.082545 0.508202 0.340002 0.058000 Uiso calc U . R 1.000000 . .
H H15R 0.029226 0.454709 0.347253 0.058000 Uiso calc U . R 1.000000 . .
C C157 -0.1200(6) 0.5997(3) 0.39849(15) 0.032(2) Uani d . . . 1.000000 . .
C C158 -0.1232(6) 0.5913(3) 0.42352(14) 0.028(2) Uani d . . . 1.000000 . .
C C159 -0.2073(6) 0.5753(3) 0.43192(15) 0.034(2) Uani d . . . 1.000000 . .
H H159 -0.209283 0.569574 0.448768 0.041000 Uiso calc U . R 1.000000 . .
C C160 -0.2875(6) 0.5675(3) 0.41676(15) 0.034(2) Uani d . . . 1.000000 . .
C C161 -0.2843(6) 0.5759(3) 0.39242(14) 0.035(2) Uani d . . . 1.000000 . .
H H161 -0.340020 0.570901 0.381920 0.043000 Uiso calc U . R 1.000000 . .
C C162 -0.2024(6) 0.5915(3) 0.38247(14) 0.028(2) Uani d . . . 1.000000 . .
C C163 -0.3802(6) 0.5511(4) 0.42611(15) 0.048(3) Uani d . . . 1.000000 . .
H H16A -0.428045 0.546292 0.412437 0.071000 Uiso calc U . R 1.000000 . .
H H16B -0.400338 0.579238 0.436852 0.071000 Uiso calc U . R 1.000000 . .
H H16C -0.371669 0.517061 0.435064 0.071000 Uiso calc U . R 1.000000 . .
C C164 -0.0379(6) 0.6035(3) 0.44191(14) 0.032(2) Uani d . . . 1.000000 . .
C C165 -0.0132(6) 0.6638(3) 0.44050(14) 0.037(2) Uani d . . . 1.000000 . .
H H16D 0.001710 0.672547 0.424098 0.056000 Uiso calc U . R 1.000000 . .
H H16E 0.041315 0.671733 0.452029 0.056000 Uiso calc U . R 1.000000 . .
H H16F -0.066844 0.685516 0.444481 0.056000 Uiso calc U . R 1.000000 . .
C C166 0.0479(5) 0.5688(3) 0.43722(13) 0.030(2) Uani d . . . 1.000000 . .
H H16G 0.031165 0.530562 0.437808 0.045000 Uiso calc U . R 1.000000 . .
H H16H 0.099644 0.576451 0.449633 0.045000 Uiso calc U . R 1.000000 . .
H H16I 0.067514 0.577463 0.421243 0.045000 Uiso calc U . R 1.000000 . .
C C167 -0.0575(6) 0.5913(3) 0.46837(13) 0.035(2) Uani d . . . 1.000000 . .
H H16J -0.110173 0.613488 0.472646 0.053000 Uiso calc U . R 1.000000 . .
H H16K -0.001473 0.599640 0.479295 0.053000 Uiso calc U . R 1.000000 . .
H H16L -0.073344 0.553051 0.469870 0.053000 Uiso calc U . R 1.000000 . .
C C168 0.0096(5) 0.7485(3) 0.33955(14) 0.0273(19) Uani d . . . 1.000000 . .
C C169 -0.0009(5) 0.7997(3) 0.35072(14) 0.0278(19) Uani d . . . 1.000000 . .
C C170 -0.0456(5) 0.8405(3) 0.33652(14) 0.029(2) Uani d . . . 1.000000 . .
H H170 -0.053272 0.874749 0.343743 0.035000 Uiso calc U . R 1.000000 . .
C C171 -0.0794(6) 0.8337(3) 0.31257(14) 0.030(2) Uani d . . . 1.000000 . .
C C172 -0.0661(5) 0.7842(3) 0.30245(14) 0.029(2) Uani d . . . 1.000000 . .
H H172 -0.086562 0.779288 0.285820 0.035000 Uiso calc U . R 1.000000 . .
C C173 -0.0242(5) 0.7406(3) 0.31515(14) 0.0267(19) Uani d . . . 1.000000 . .
C C174 -0.1305(7) 0.8788(3) 0.29836(15) 0.047(3) Uani d . . . 1.000000 . .
H H17D -0.155283 0.865277 0.282431 0.071000 Uiso calc U . R 1.000000 . .
H H17E -0.086785 0.908526 0.296343 0.071000 Uiso calc U . R 1.000000 . .
H H17F -0.182456 0.891689 0.307100 0.071000 Uiso calc U . R 1.000000 . .
C C175 -0.0098(6) 0.6897(3) 0.29992(14) 0.030(2) Uani d . . . 1.000000 . .
C C176 0.0221(6) 0.6390(3) 0.31429(14) 0.034(2) Uani d . . . 1.000000 . .
H H17G 0.028689 0.608956 0.303094 0.052000 Uiso calc U . R 1.000000 . .
H H17H -0.024642 0.629659 0.325385 0.052000 Uiso calc U . R 1.000000 . .
H H17I 0.082721 0.645929 0.323557 0.052000 Uiso calc U . R 1.000000 . .
C C177 0.0682(6) 0.7012(3) 0.28324(15) 0.044(2) Uani d . . . 1.000000 . .
H H17J 0.080121 0.668698 0.273999 0.066000 Uiso calc U . R 1.000000 . .
H H17K 0.125862 0.711849 0.293065 0.066000 Uiso calc U . R 1.000000 . .
H H17L 0.048151 0.730543 0.272076 0.066000 Uiso calc U . R 1.000000 . .
C C178 -0.0995(6) 0.6750(3) 0.28398(15) 0.044(2) Uani d . . . 1.000000 . .
H H17M -0.114299 0.703597 0.272056 0.066000 Uiso calc U . R 1.000000 . .
H H17N -0.151611 0.671027 0.294089 0.066000 Uiso calc U . R 1.000000 . .
H H17O -0.090073 0.640899 0.275605 0.066000 Uiso calc U . R 1.000000 . .
C C179 0.0417(6) 0.8116(3) 0.37645(14) 0.032(2) Uani d . . . 1.000000 . .
C C180 -0.0050(5) 0.7760(3) 0.39463(14) 0.033(2) Uani d . . . 1.000000 . .
H H18D -0.071742 0.785150 0.394186 0.050000 Uiso calc U . R 1.000000 . .
H H18E 0.025599 0.782224 0.410938 0.050000 Uiso calc U . R 1.000000 . .
H H18F 0.001622 0.737923 0.390315 0.050000 Uiso calc U . R 1.000000 . .
C C181 0.0272(6) 0.8701(3) 0.38402(15) 0.042(2) Uani d . . . 1.000000 . .
H H18G 0.051809 0.894437 0.372233 0.064000 Uiso calc U . R 1.000000 . .
H H18H 0.060573 0.876398 0.400012 0.064000 Uiso calc U . R 1.000000 . .
H H18I -0.039974 0.876963 0.384649 0.064000 Uiso calc U . R 1.000000 . .
C C052 -0.3050(6) 0.5915(4) 0.34201(15) 0.050(3) Uani d . . . 1.000000 . .
H H05A -0.304293 0.600060 0.324811 0.075000 Uiso calc U . R 1.000000 . .
H H05B -0.350974 0.614519 0.349049 0.075000 Uiso calc U . R 1.000000 . .
H H05C -0.322173 0.553552 0.343812 0.075000 Uiso calc U . R 1.000000 . .
C C1E 1.029(3) 0.5019(16) 0.7202(6) 0.091(5) Uani d U P D 0.340000 A 2
H H1EA 1.020505 0.485031 0.704202 0.136000 Uiso calc U P R 0.340000 A 2
H H1EB 1.096087 0.504848 0.725471 0.136000 Uiso calc U P R 0.340000 A 2
H H1EC 1.000733 0.538000 0.719382 0.136000 Uiso calc U P R 0.340000 A 2
C C2E 0.981(3) 0.4675(13) 0.7382(5) 0.091(5) Uani d U P D 0.340000 A 2
H H2EA 1.017848 0.434059 0.741656 0.109000 Uiso calc U P R 0.340000 A 2
H H2EB 0.917621 0.457220 0.731087 0.109000 Uiso calc U P R 0.340000 A 2
C C3E 0.973(2) 0.4988(14) 0.7622(6) 0.091(5) Uani d U P D 0.340000 A 2
H H3EA 0.967054 0.538420 0.760331 0.109000 Uiso calc U P R 0.340000 A 2
H H3EB 1.020959 0.488912 0.775576 0.109000 Uiso calc U P R 0.340000 A 2
C C4E 0.879(2) 0.4674(14) 0.7617(7) 0.091(5) Uani d U P D 0.340000 A 2
H H4EA 0.889028 0.452728 0.778326 0.109000 Uiso calc U P R 0.340000 A 2
H H4EB 0.838197 0.499306 0.763602 0.109000 Uiso calc U P R 0.340000 A 2
C C5E 0.801(2) 0.4292(13) 0.7528(6) 0.092(5) Uani d U P D 0.340000 A 2
H H5EA 0.745741 0.449994 0.746259 0.138000 Uiso calc U P R 0.340000 A 2
H H5EB 0.783921 0.406791 0.766240 0.138000 Uiso calc U P R 0.340000 A 2
H H5EC 0.822010 0.406141 0.740087 0.138000 Uiso calc U P R 0.340000 A 2
C C1D 1.0838(15) 0.4932(13) 0.7308(4) 0.165(5) Uani d U P D 0.660000 B 1
H H1DA 1.135482 0.519205 0.732908 0.248000 Uiso calc U P R 0.660000 B 1
H H1DB 1.032869 0.508111 0.719702 0.248000 Uiso calc U P R 0.660000 B 1
H H1DC 1.106290 0.459561 0.724083 0.248000 Uiso calc U P R 0.660000 B 1
C C2D 1.0488(14) 0.4822(12) 0.7543(4) 0.165(5) Uani d U P D 0.660000 B 1
H H2DA 1.063948 0.513455 0.765045 0.198000 Uiso calc U P R 0.660000 B 1
H H2DB 1.082641 0.450509 0.761622 0.198000 Uiso calc U P R 0.660000 B 1
C C3D 0.9448(14) 0.4716(13) 0.7532(4) 0.165(5) Uani d U P D 0.660000 B 1
H H3DA 0.929746 0.436080 0.745609 0.198000 Uiso calc U P R 0.660000 B 1
H H3DB 0.909617 0.499785 0.743530 0.198000 Uiso calc U P R 0.660000 B 1
C C4D 0.9167(14) 0.4721(12) 0.7806(4) 0.165(5) Uani d U P D 0.660000 B 1
H H4DA 0.938038 0.438337 0.788868 0.198000 Uiso calc U P R 0.660000 B 1
H H4DB 0.947795 0.502818 0.789490 0.198000 Uiso calc U P R 0.660000 B 1
C C5D 0.8074(14) 0.4775(10) 0.7803(4) 0.164(5) Uani d U P D 0.660000 B 1
H H5DA 0.787534 0.463973 0.795561 0.246000 Uiso calc U P R 0.660000 B 1
H H5DB 0.776812 0.456406 0.766826 0.246000 Uiso calc U P R 0.660000 B 1
H H5DC 0.789388 0.515513 0.778267 0.246000 Uiso calc U P R 0.660000 B 1
C C104 0.5426(13) 0.8483(6) 0.7519(3) 0.045(4) Uani d U P . 0.551(10) C 3
H H10G 0.554346 0.836902 0.768777 0.067000 Uiso calc U P R 0.551(10) C 3
H H10H 0.596076 0.838124 0.743073 0.067000 Uiso calc U P R 0.551(10) C 3
H H10I 0.485595 0.830620 0.744464 0.067000 Uiso calc U P R 0.551(10) C 3
C C105 0.4565(13) 0.9284(7) 0.7619(3) 0.052(4) Uani d U P . 0.551(10) C 3
H H10J 0.460335 0.917530 0.778896 0.078000 Uiso calc U P R 0.551(10) C 3
H H10K 0.396478 0.916361 0.753620 0.078000 Uiso calc U P R 0.551(10) C 3
H H10L 0.460727 0.967813 0.760841 0.078000 Uiso calc U P R 0.551(10) C 3
C C106 0.6272(11) 0.9343(6) 0.7571(3) 0.046(4) Uani d U P . 0.551(10) C 3
H H10D 0.658174 0.919702 0.772175 0.068000 Uiso calc U P R 0.551(10) C 3
H H10E 0.616516 0.973084 0.758958 0.068000 Uiso calc U P R 0.551(10) C 3
H H10F 0.667280 0.928465 0.743962 0.068000 Uiso calc U P R 0.551(10) C 3
C C204 0.4589(14) 0.8556(8) 0.7629(4) 0.054(7) Uani d . P . 0.449(10) C 4
H H20A 0.486982 0.844786 0.778961 0.081000 Uiso calc U P R 0.449(10) C 4
H H20B 0.454019 0.824072 0.752208 0.081000 Uiso calc U P R 0.449(10) C 4
H H20C 0.396198 0.870540 0.764206 0.081000 Uiso calc U P R 0.449(10) C 4
C C205 0.5139(15) 0.9444(8) 0.7758(4) 0.048(6) Uani d . P . 0.449(10) C 4
H H20D 0.523387 0.922325 0.790457 0.072000 Uiso calc U P R 0.449(10) C 4
H H20E 0.449912 0.958911 0.774192 0.072000 Uiso calc U P R 0.449(10) C 4
H H20F 0.559124 0.974201 0.776846 0.072000 Uiso calc U P R 0.449(10) C 4
C C206 0.6272(14) 0.8826(9) 0.7587(3) 0.046(7) Uani d . P . 0.449(10) C 4
H H20G 0.631696 0.873998 0.775969 0.069000 Uiso calc U P R 0.449(10) C 4
H H20H 0.674934 0.909541 0.755700 0.069000 Uiso calc U P R 0.449(10) C 4
H H20I 0.637579 0.849827 0.749451 0.069000 Uiso calc U P R 0.449(10) C 4

loop_
_atom_site_aniso_label
_atom_site_aniso_U_11
_atom_site_aniso_U_22
_atom_site_aniso_U_33
_atom_site_aniso_U_12
_atom_site_aniso_U_13
_atom_site_aniso_U_23
F4 0.029(3) 0.057(3) 0.044(3) 0.007(3) 0.005(2) -0.007(2)
C4 0.059(7) 0.035(5) 0.020(5) 0.013(5) 0.018(5) 0.008(4)
C4A 0.188(12) 0.137(11) 0.176(11) -0.023(11) -0.058(10) 0.017(10)
C4B 0.163(12) 0.229(16) 0.301(15) 0.021(13) -0.094(12) -0.025(15)
C4C 0.118(7) 0.078(6) 0.283(14) 0.009(6) -0.026(8) -0.011(7)
F5 0.034(3) 0.060(3) 0.036(3) 0.002(3) -0.004(2) -0.019(2)
C5 0.064(7) 0.029(5) 0.026(5) 0.014(5) 0.013(5) -0.002(4)
C5A 0.162(15) 0.179(14) 0.157(13) 0.023(13) -0.016(13) -0.047(12)
C5B 0.159(15) 0.170(18) 0.36(2) -0.001(14) -0.090(15) -0.065(18)
C5C 0.126(8) 0.071(7) 0.281(15) 0.006(6) -0.033(9) -0.004(8)
F6 0.050(3) 0.047(3) 0.039(3) 0.017(3) 0.009(3) 0.011(2)
C6 0.048(6) 0.022(5) 0.030(5) 0.012(4) 0.008(5) 0.008(4)
F7 0.056(4) 0.111(5) 0.059(4) -0.004(4) 0.027(3) -0.015(4)
C7 0.032(5) 0.033(5) 0.030(5) 0.002(4) 0.004(4) 0.001(4)
F8 0.072(4) 0.119(5) 0.029(3) -0.039(4) -0.014(3) 0.028(3)
C8 0.035(5) 0.036(5) 0.021(5) 0.001(4) -0.003(4) 0.008(4)
F9 0.037(3) 0.110(5) 0.046(4) -0.024(3) 0.000(3) 0.025(3)
C9 0.035(6) 0.042(5) 0.023(5) 0.004(4) 0.000(4) 0.005(4)
F10 0.065(4) 0.066(4) 0.063(4) -0.012(3) -0.004(3) 0.023(3)
C10 0.031(5) 0.026(5) 0.035(6) 0.002(4) 0.007(4) 0.000(4)
F11 0.032(3) 0.111(5) 0.038(3) 0.006(3) -0.002(3) 0.020(3)
O11 0.031(4) 0.025(4) 0.108(6) -0.002(3) -0.019(4) 0.000(4)
C11 0.029(5) 0.032(5) 0.035(5) -0.001(4) 0.005(4) 0.006(4)
Dy1 0.0645(3) 0.0247(2) 0.0237(2) 0.0003(2) 0.0176(2) -0.00257(18)
S1 0.0604(17) 0.0271(12) 0.0351(14) 0.0044(12) -0.0152(12) -0.0080(10)
F1 0.077(4) 0.059(4) 0.026(3) 0.023(3) -0.003(3) -0.017(2)
C1 0.071(8) 0.042(6) 0.034(6) 0.033(6) 0.019(6) 0.018(5)
C1A 0.145(13) 0.136(12) 0.140(13) -0.061(10) -0.054(11) 0.039(11)
C1B 0.118(13) 0.187(17) 0.284(18) -0.050(12) -0.088(13) 0.097(15)
C1C 0.126(8) 0.087(7) 0.281(15) 0.014(7) -0.011(9) -0.014(8)
F12 0.053(4) 0.070(4) 0.049(4) -0.020(3) 0.003(3) -0.005(3)
O12 0.061(5) 0.033(3) 0.033(4) 0.010(3) 0.022(3) 0.006(3)
C12 0.021(5) 0.028(5) 0.039(5) -0.002(4) 0.004(4) -0.004(4)
N14 0.070(6) 0.041(5) 0.023(4) 0.024(4) 0.018(5) 0.010(3)
C14 0.033(5) 0.030(5) 0.017(5) -0.006(4) 0.005(4) -0.005(3)
C16 0.053(6) 0.024(5) 0.028(5) 0.001(5) -0.009(4) -0.001(4)
C17 0.074(7) 0.039(6) 0.035(6) -0.005(5) -0.020(5) -0.002(4)
C18 0.032(5) 0.053(6) 0.040(6) -0.003(5) -0.002(5) -0.005(5)
C19 0.037(5) 0.033(5) 0.017(5) -0.002(4) 0.003(4) -0.011(4)
C019 0.041(6) 0.042(5) 0.022(5) 0.005(5) 0.003(4) 0.002(4)
C20 0.038(5) 0.029(5) 0.020(5) -0.001(4) 0.004(4) -0.008(4)
Dy2 0.0278(2) 0.0271(2) 0.0326(2) -0.00340(19) 0.00024(19) 0.00047(18)
S2 0.0403(14) 0.0389(14) 0.0388(14) 0.0107(12) 0.0155(12) 0.0064(11)
F2 0.053(4) 0.048(3) 0.061(4) 0.002(3) 0.030(3) 0.011(3)
C2 0.066(7) 0.034(5) 0.031(6) 0.020(5) 0.008(5) 0.000(4)
C2A 0.187(12) 0.132(10) 0.155(11) -0.027(10) -0.050(11) 0.021(10)
C2C 0.118(7) 0.081(6) 0.282(14) 0.009(6) -0.021(8) -0.012(7)
O21 0.036(4) 0.027(3) 0.034(4) 0.001(3) 0.001(3) -0.004(3)
C21 0.028(5) 0.029(5) 0.025(5) 0.011(4) 0.001(4) 0.004(4)
O22 0.024(3) 0.028(3) 0.048(4) -0.003(3) 0.002(3) 0.004(3)
C22 0.041(5) 0.022(5) 0.036(5) 0.001(4) -0.001(4) -0.003(4)
O23 0.028(3) 0.033(3) 0.024(3) -0.003(3) -0.001(3) 0.003(2)
C23 0.033(5) 0.025(4) 0.018(5) 0.001(4) 0.002(4) 0.003(3)
N24 0.027(4) 0.035(4) 0.032(4) 0.000(3) -0.004(3) 0.003(3)
C24 0.045(6) 0.025(5) 0.020(5) 0.000(4) 0.002(4) 0.000(3)
C25 0.028(5) 0.025(5) 0.028(5) 0.009(4) -0.001(4) -0.002(4)
C26 0.066(7) 0.031(5) 0.037(6) -0.007(5) 0.017(5) -0.004(4)
C27 0.054(6) 0.028(5) 0.030(6) -0.011(5) 0.020(5) -0.001(4)
C28 0.054(6) 0.030(5) 0.032(6) -0.007(5) 0.019(5) -0.004(4)
C29 0.054(7) 0.037(6) 0.051(7) -0.011(5) 0.027(6) -0.007(5)
C30 0.068(8) 0.049(6) 0.032(6) -0.007(6) 0.030(6) -0.008(4)
C02B 0.053(6) 0.040(6) 0.023(5) -0.008(5) 0.006(4) -0.002(4)
C02V 0.047(6) 0.034(5) 0.038(6) -0.009(5) -0.016(5) -0.004(4)
O13 0.066(5) 0.037(4) 0.028(4) -0.003(3) 0.028(3) -0.001(3)
C13 0.050(6) 0.028(5) 0.030(5) 0.003(5) 0.009(5) -0.006(4)
Dy3 0.0257(2) 0.0252(2) 0.0240(2) 0.00179(19) 0.00346(17) -0.00208(17)
S3 0.0396(14) 0.0510(15) 0.0395(15) -0.0076(13) 0.0155(12) -0.0080(11)
F3 0.060(4) 0.029(3) 0.038(3) -0.002(3) 0.004(3) -0.004(2)
C3 0.053(6) 0.025(5) 0.030(5) 0.015(5) 0.010(5) 0.011(4)
C3A 0.196(12) 0.129(10) 0.167(10) -0.025(10) -0.063(10) 0.014(10)
C3B 0.172(12) 0.231(16) 0.287(14) 0.011(12) -0.098(11) -0.004(14)
C3C 0.118(7) 0.079(6) 0.282(14) 0.009(6) -0.024(8) -0.011(7)
N15 0.071(6) 0.024(4) 0.033(5) -0.005(4) 0.020(5) -0.009(3)
C15 0.037(5) 0.029(5) 0.024(5) -0.004(4) 0.006(4) -0.004(4)
O31 0.026(3) 0.033(3) 0.029(3) 0.002(3) 0.001(3) 0.004(2)
C31 0.048(6) 0.024(5) 0.029(5) 0.004(4) 0.005(5) -0.006(4)
O32 0.026(3) 0.029(3) 0.024(3) -0.003(3) 0.005(3) -0.002(2)
C32 0.034(5) 0.038(5) 0.028(5) 0.003(4) 0.014(4) 0.001(4)
O33 0.021(3) 0.028(3) 0.031(3) 0.006(3) 0.005(3) -0.003(2)
C33 0.024(5) 0.038(5) 0.040(6) -0.001(4) 0.009(5) 0.003(4)
N34 0.033(4) 0.036(4) 0.029(4) -0.002(4) 0.006(3) -0.009(3)
C34 0.040(6) 0.041(6) 0.040(6) -0.005(5) -0.001(5) -0.007(4)
C35 0.035(6) 0.071(7) 0.049(7) 0.006(5) 0.002(5) -0.019(5)
C36 0.024(5) 0.052(6) 0.021(5) 0.003(4) -0.001(4) 0.006(4)
C37 0.030(5) 0.062(7) 0.035(6) 0.001(5) -0.002(5) -0.007(5)
C38 0.043(7) 0.070(8) 0.041(7) -0.006(6) -0.004(5) 0.024(5)
C39 0.045(7) 0.088(9) 0.026(6) -0.009(6) -0.004(5) 0.007(5)
C40 0.017(5) 0.054(6) 0.040(6) -0.002(4) 0.008(4) 0.012(4)
C41 0.025(5) 0.050(6) 0.036(6) 0.009(5) 0.007(4) 0.005(4)
C42 0.047(6) 0.045(6) 0.036(6) 0.010(5) -0.004(5) 0.009(4)
C03B 0.034(5) 0.038(5) 0.022(5) -0.004(4) 0.007(4) -0.004(4)
S4 0.0587(17) 0.0433(15) 0.0431(16) 0.0029(13) -0.0092(13) 0.0104(11)
C43 0.077(8) 0.046(7) 0.056(7) 0.006(6) -0.010(6) 0.013(5)
C44 0.034(5) 0.051(6) 0.023(5) -0.001(5) 0.004(4) 0.006(4)
C45 0.035(5) 0.035(5) 0.026(5) 0.003(4) 0.005(4) 0.008(4)
C46 0.032(5) 0.038(5) 0.027(5) 0.003(4) 0.007(4) 0.006(4)
C47 0.038(6) 0.028(5) 0.047(6) -0.009(4) -0.010(5) 0.003(4)
C48 0.042(6) 0.034(5) 0.044(6) -0.001(5) -0.005(5) 0.004(4)
C49 0.029(5) 0.036(6) 0.046(6) 0.002(4) 0.003(5) 0.010(4)
C50 0.030(5) 0.036(5) 0.041(6) 0.002(4) 0.009(5) 0.012(4)
C51 0.032(5) 0.020(4) 0.028(5) 0.001(4) 0.011(4) 0.007(3)
C52 0.039(5) 0.034(5) 0.019(5) 0.008(4) 0.003(4) 0.004(4)
C53 0.033(5) 0.036(5) 0.026(5) 0.002(4) -0.005(4) -0.006(4)
C54 0.034(5) 0.036(5) 0.040(6) 0.000(4) 0.010(5) 0.007(4)
C55 0.036(5) 0.038(5) 0.018(5) 0.005(4) 0.006(4) 0.001(4)
C56 0.040(5) 0.022(4) 0.020(5) -0.004(4) -0.003(4) 0.001(3)
C57 0.032(5) 0.067(7) 0.037(6) 0.011(5) 0.010(5) -0.003(5)
C58 0.041(5) 0.025(5) 0.023(5) -0.008(4) 0.005(4) 0.002(3)
C59 0.036(5) 0.040(5) 0.032(5) 0.004(4) 0.001(4) 0.000(4)
C60 0.053(6) 0.036(5) 0.025(5) 0.001(5) 0.001(4) -0.006(4)
C61 0.045(6) 0.037(5) 0.024(5) 0.003(4) -0.003(4) 0.006(4)
C62 0.022(5) 0.036(5) 0.032(5) -0.005(4) 0.001(4) -0.003(4)
C63 0.045(6) 0.061(7) 0.032(6) 0.001(5) 0.002(5) -0.006(5)
C64 0.032(5) 0.049(6) 0.022(5) -0.013(4) 0.005(4) -0.007(4)
C65 0.040(5) 0.041(5) 0.025(5) -0.001(5) 0.003(4) 0.007(4)
C66 0.032(5) 0.038(5) 0.035(6) 0.006(5) 0.012(4) -0.009(4)
C67 0.046(6) 0.024(5) 0.035(6) -0.005(4) 0.021(5) -0.007(4)
C68 0.063(7) 0.053(7) 0.035(6) 0.000(6) 0.012(5) -0.015(5)
C69 0.068(7) 0.037(6) 0.042(7) -0.010(5) 0.004(5) -0.018(5)
C70 0.048(6) 0.028(5) 0.046(6) -0.003(5) 0.012(5) -0.008(4)
C71 0.025(5) 0.027(5) 0.036(5) 0.003(4) 0.010(4) -0.003(4)
C72 0.103(9) 0.051(7) 0.052(7) -0.013(7) -0.005(6) -0.015(5)
C73 0.026(5) 0.039(5) 0.031(5) 0.005(4) 0.004(4) -0.006(4)
C74 0.051(6) 0.040(6) 0.050(6) 0.015(5) 0.008(5) -0.001(5)
C75 0.051(6) 0.028(5) 0.033(5) -0.003(4) 0.010(5) 0.003(4)
C76 0.035(6) 0.036(6) 0.071(7) 0.008(5) 0.000(5) 0.002(5)
C77 0.052(6) 0.043(6) 0.035(6) 0.000(5) 0.020(5) 0.000(4)
C78 0.080(8) 0.038(6) 0.047(7) 0.004(6) 0.023(6) -0.004(5)
C79 0.062(7) 0.060(7) 0.051(7) -0.002(6) 0.036(6) -0.004(5)
C80 0.062(7) 0.030(5) 0.042(6) 0.000(5) 0.018(5) 0.001(4)
C81 0.028(5) 0.036(5) 0.038(6) -0.014(4) 0.001(4) -0.002(4)
C82 0.037(6) 0.035(6) 0.060(7) -0.003(5) 0.017(5) 0.002(5)
C83 0.047(7) 0.067(8) 0.062(7) 0.001(6) 0.037(6) 0.004(6)
C84 0.057(7) 0.038(6) 0.077(8) 0.000(6) 0.020(6) 0.011(5)
C85 0.048(6) 0.033(5) 0.066(7) 0.010(5) 0.023(6) 0.009(5)
C86 0.045(6) 0.021(5) 0.041(6) -0.005(4) 0.007(5) 0.004(4)
C87 0.122(11) 0.064(8) 0.111(11) 0.010(8) 0.078(9) 0.033(7)
C88 0.040(5) 0.016(4) 0.042(6) -0.004(4) 0.006(4) -0.003(4)
C89 0.034(5) 0.030(5) 0.052(6) -0.001(4) -0.001(5) 0.006(4)
C90 0.043(6) 0.043(6) 0.038(6) -0.001(5) -0.008(5) -0.006(4)
C91 0.054(6) 0.029(5) 0.060(7) -0.003(5) 0.013(5) 0.002(5)
C92 0.022(5) 0.040(6) 0.050(6) 0.000(4) 0.000(5) 0.002(4)
C93 0.049(6) 0.062(7) 0.073(8) 0.010(6) 0.013(6) -0.011(6)
C94 0.034(6) 0.037(6) 0.095(9) 0.005(5) 0.006(6) -0.001(5)
C95 0.047(7) 0.041(6) 0.095(9) -0.001(5) 0.006(6) 0.002(6)
C96 0.042(5) 0.030(5) 0.089(7) -0.006(4) -0.014(5) -0.005(5)
C97 0.051(6) 0.050(6) 0.095(7) -0.005(5) -0.023(5) -0.004(5)
C98 0.099(7) 0.057(6) 0.099(7) 0.004(6) -0.037(6) -0.014(6)
C99 0.104(8) 0.063(7) 0.103(8) 0.003(6) -0.035(7) 0.004(6)
C100 0.069(7) 0.060(6) 0.102(8) 0.005(6) -0.008(6) 0.005(6)
C101 0.085(5) 0.047(4) 0.089(5) 0.011(4) -0.005(4) 0.012(4)
C102 0.177(13) 0.052(8) 0.157(12) 0.030(9) -0.059(10) -0.012(8)
C103 0.062(6) 0.036(5) 0.067(6) -0.006(4) -0.002(5) -0.015(4)
C107 0.089(5) 0.049(4) 0.089(5) 0.012(4) -0.005(4) 0.012(4)
C108 0.128(7) 0.062(6) 0.108(7) 0.017(6) -0.039(7) -0.010(6)
C109 0.112(7) 0.072(6) 0.089(7) 0.036(6) -0.034(6) -0.016(6)
C110 0.109(7) 0.073(6) 0.082(7) 0.004(6) 0.005(6) -0.010(6)
C111 0.064(7) 0.039(6) 0.019(5) -0.010(5) 0.015(5) 0.002(4)
C112 0.110(10) 0.035(6) 0.013(5) -0.003(6) 0.004(6) 0.002(4)
C113 0.131(11) 0.037(6) 0.015(5) -0.031(7) -0.001(6) 0.002(4)
C2B 0.155(12) 0.220(17) 0.264(15) -0.012(12) -0.111(11) 0.006(14)
C115 0.046(6) 0.049(6) 0.066(7) -0.013(5) 0.025(6) -0.017(5)
C116 0.042(5) 0.043(5) 0.155(8) -0.001(4) 0.017(5) -0.017(5)
C117 0.109(10) 0.068(8) 0.041(7) -0.051(7) 0.007(6) -0.011(5)
C118 0.078(8) 0.058(7) 0.029(6) -0.023(7) 0.022(6) -0.004(5)
C119 0.050(4) 0.054(4) 0.171(7) 0.003(4) 0.006(5) -0.019(5)
C120 0.075(7) 0.076(7) 0.175(9) 0.005(6) -0.009(7) -0.055(7)
C121 0.071(7) 0.058(6) 0.205(9) 0.001(6) -0.010(7) 0.017(7)
C122 0.063(6) 0.071(7) 0.202(9) 0.011(6) -0.007(7) -0.040(7)
C123 0.063(3) 0.056(3) 0.058(3) -0.001(2) 0.002(2) -0.0005(19)
C124 0.113(6) 0.090(5) 0.100(5) 0.001(4) -0.010(4) 0.001(4)
C125 0.070(4) 0.056(4) 0.051(4) -0.005(3) -0.001(3) 0.003(3)
C126 0.095(5) 0.079(5) 0.078(5) 0.015(4) 0.004(4) -0.001(4)
C127 0.069(8) 0.043(6) 0.036(6) 0.012(6) 0.039(6) 0.002(4)
C128 0.101(9) 0.028(5) 0.035(6) 0.016(6) 0.029(6) -0.001(4)
C129 0.125(11) 0.034(6) 0.032(6) 0.020(7) 0.030(7) -0.003(5)
C130 0.102(10) 0.049(7) 0.026(6) 0.040(7) 0.029(6) 0.007(5)
C131 0.071(8) 0.045(6) 0.034(6) 0.015(6) 0.026(5) 0.008(4)
C132 0.041(6) 0.049(6) 0.044(6) 0.024(5) 0.026(5) 0.010(5)
C133 0.086(9) 0.083(8) 0.038(6) 0.045(7) 0.021(6) 0.009(6)
C134 0.127(11) 0.040(6) 0.033(6) 0.013(7) 0.027(7) 0.000(5)
C135 0.189(15) 0.023(6) 0.073(9) 0.019(8) 0.006(9) 0.000(5)
C136 0.143(12) 0.032(6) 0.040(7) -0.015(7) 0.028(7) 0.001(5)
C137 0.124(11) 0.048(6) 0.035(6) 0.012(7) 0.021(6) -0.002(5)
C138 0.043(6) 0.053(7) 0.084(9) 0.012(6) 0.022(6) 0.024(6)
C139 0.044(7) 0.069(8) 0.149(12) 0.007(6) 0.030(8) 0.064(8)
C140 0.058(7) 0.078(8) 0.074(8) 0.023(6) 0.036(6) 0.042(6)
C141 0.036(6) 0.034(6) 0.073(7) -0.005(5) 0.005(5) 0.001(5)
C142 0.035(5) 0.029(5) 0.022(5) 0.006(4) 0.001(4) -0.007(4)
C143 0.042(5) 0.023(4) 0.017(5) -0.003(4) 0.002(4) -0.012(3)
C144 0.046(6) 0.029(5) 0.024(5) 0.010(5) -0.003(4) -0.004(4)
C145 0.029(5) 0.026(5) 0.030(5) 0.004(4) 0.005(4) -0.009(4)
C146 0.034(5) 0.029(5) 0.024(5) 0.003(4) 0.003(4) -0.012(4)
C147 0.033(5) 0.028(5) 0.021(5) 0.004(4) 0.000(4) -0.003(4)
C148 0.034(5) 0.041(6) 0.046(6) 0.012(5) -0.004(5) 0.005(4)
C149 0.034(5) 0.032(5) 0.031(5) 0.005(4) 0.003(4) -0.004(4)
C150 0.031(5) 0.042(6) 0.051(6) 0.012(5) 0.011(5) 0.015(4)
C151 0.027(5) 0.065(7) 0.041(6) 0.008(5) 0.003(5) 0.013(5)
C152 0.038(6) 0.032(5) 0.053(6) 0.006(4) 0.008(5) 0.012(4)
C153 0.040(6) 0.028(5) 0.032(5) 0.002(4) 0.008(4) -0.008(4)
C154 0.056(6) 0.031(5) 0.044(6) -0.003(5) 0.004(5) -0.007(4)
C155 0.052(6) 0.026(5) 0.042(6) -0.001(4) 0.010(5) -0.003(4)
C156 0.039(6) 0.031(5) 0.044(6) -0.009(4) -0.001(5) -0.021(4)
C157 0.035(6) 0.028(5) 0.034(6) -0.003(4) 0.007(5) -0.008(4)
C158 0.040(5) 0.020(4) 0.026(5) 0.000(4) 0.010(4) -0.001(3)
C159 0.051(6) 0.031(5) 0.024(5) -0.003(5) 0.015(5) -0.008(4)
C160 0.034(5) 0.043(6) 0.026(5) -0.010(4) 0.004(4) -0.004(4)
C161 0.042(6) 0.036(5) 0.026(5) -0.006(5) -0.008(4) -0.005(4)
C162 0.035(5) 0.017(4) 0.035(5) -0.002(4) 0.011(4) -0.007(4)
C163 0.038(6) 0.070(7) 0.036(6) -0.021(5) 0.011(5) -0.009(5)
C164 0.036(5) 0.032(5) 0.030(5) 0.002(4) 0.003(4) -0.010(4)
C165 0.050(6) 0.034(5) 0.028(5) 0.009(5) 0.005(4) -0.008(4)
C166 0.036(5) 0.027(5) 0.026(5) -0.002(4) 0.000(4) -0.001(4)
C167 0.046(6) 0.039(5) 0.019(5) -0.001(4) 0.000(4) -0.003(4)
C168 0.018(4) 0.038(5) 0.026(5) -0.004(4) 0.004(4) -0.003(4)
C169 0.027(5) 0.031(5) 0.027(5) 0.003(4) 0.008(4) 0.001(4)
C170 0.028(5) 0.027(5) 0.032(5) -0.006(4) 0.005(4) -0.007(4)
C171 0.030(5) 0.034(5) 0.026(5) -0.002(4) 0.002(4) 0.005(4)
C172 0.027(5) 0.034(5) 0.025(5) 0.000(4) 0.003(4) -0.001(4)
C173 0.026(5) 0.030(5) 0.024(5) -0.001(4) -0.001(4) 0.002(4)
C174 0.068(7) 0.041(6) 0.030(6) 0.005(5) -0.007(5) 0.008(4)
C175 0.032(5) 0.032(5) 0.027(5) -0.002(4) 0.001(4) 0.003(4)
C176 0.032(5) 0.036(5) 0.035(5) 0.012(4) 0.005(4) 0.000(4)
C177 0.049(6) 0.044(6) 0.041(6) 0.001(5) 0.018(5) -0.005(4)
C178 0.045(6) 0.042(6) 0.042(6) 0.007(5) -0.005(5) -0.009(4)
C179 0.043(6) 0.022(5) 0.030(5) 0.006(4) 0.001(4) -0.005(4)
C180 0.027(5) 0.039(5) 0.034(5) 0.003(4) 0.000(4) -0.001(4)
C181 0.063(7) 0.026(5) 0.037(6) -0.001(5) -0.002(5) -0.008(4)
C052 0.043(6) 0.070(7) 0.036(6) -0.013(5) 0.001(5) 0.008(5)
C1E 0.099(11) 0.097(11) 0.078(10) 0.037(9) 0.013(10) -0.012(9)
C2E 0.099(11) 0.097(11) 0.077(10) 0.037(9) 0.013(10) -0.012(9)
C3E 0.099(11) 0.097(11) 0.077(10) 0.037(9) 0.013(10) -0.012(9)
C4E 0.100(11) 0.097(11) 0.077(10) 0.037(9) 0.013(10) -0.012(9)
C5E 0.101(11) 0.098(11) 0.078(10) 0.036(9) 0.012(10) -0.011(9)
C1D 0.172(7) 0.154(6) 0.169(7) 0.001(5) 0.012(5) 0.005(5)
C2D 0.172(6) 0.154(6) 0.169(6) 0.001(5) 0.012(5) 0.005(5)
C3D 0.172(6) 0.154(6) 0.169(6) 0.001(5) 0.012(5) 0.005(5)
C4D 0.172(6) 0.154(6) 0.169(6) 0.001(5) 0.012(5) 0.005(5)
C5D 0.171(7) 0.153(6) 0.168(7) 0.001(5) 0.013(5) 0.005(5)
C104 0.059(8) 0.031(7) 0.044(8) 0.000(7) 0.004(7) -0.004(6)
C105 0.060(8) 0.036(7) 0.062(8) -0.010(7) 0.017(7) -0.008(6)
C106 0.054(8) 0.032(7) 0.048(8) -0.004(6) -0.007(7) -0.012(6)
C204 0.035(13) 0.042(14) 0.085(18) 0.001(11) 0.005(13) -0.011(12)
C205 0.040(14) 0.039(13) 0.064(16) -0.018(11) -0.004(12) 0.013(11)
C206 0.059(15) 0.056(16) 0.020(12) 0.024(12) -0.011(11) -0.006(10)

_geom_special_details            
;

All esds (except the esd in the dihedral angle between two l.s. planes)
are estimated using the full covariance matrix.  The cell esds are taken
into account individually in the estimation of esds in distances, angles
and torsion angles; correlations between esds in cell parameters are only
used when they are defined by crystal symmetry.  An approximate (isotropic)
treatment of cell esds is used for estimating esds involving l.s. planes.
;

loop_
_geom_bond_atom_site_label_1
_geom_bond_atom_site_label_2
_geom_bond_site_symmetry_2
_geom_bond_distance
_geom_bond_publ_flag
F4 C12 . 1.331(8) ?
C4 C3 . 1.367(12) ?
C4 C5 . 1.400(11) ?
C4A C3A . 1.439(14) ?
C4A C5A . 1.603(15) ?
C4B C3B . 1.429(16) ?
C4B C5B . 1.462(16) ?
C4C C3C . 1.493(15) ?
C4C C5C . 1.537(15) ?
F5 C11 . 1.364(9) ?
C5 N14 . 1.337(10) ?
F6 C11 . 1.348(8) ?
C6 C7 . 1.343(10) ?
C6 C3 . 1.458(11) ?
C6 S2 . 1.732(9) ?
F7 C39 . 1.361(11) ?
C7 C8 . 1.420(10) ?
F8 C39 . 1.345(10) ?
C8 C9 . 1.371(11) ?
C8 C10 . 1.489(11) ?
F9 C38 . 1.330(10) ?
C9 C18 . 1.487(11) ?
C9 S2 . 1.717(8) ?
F10 C38 . 1.350(11) ?
C10 C14 . 1.314(10) ?
C10 C11 . 1.496(11) ?
F11 C37 . 1.358(10) ?
O11 C96 . 1.366(10) ?
O11 Dy1 . 2.095(6) ?
C11 C12 . 1.545(11) ?
Dy1 O13 . 2.143(7) ?
Dy1 O12 . 2.150(6) ?
Dy1 N15 . 2.513(7) ?
Dy1 N14 . 2.549(7) ?
S1 C16 . 1.703(8) ?
S1 C20 . 1.730(8) ?
F1 C13 . 1.365(9) ?
C1 N14 . 1.344(12) ?
C1 C2 . 1.378(12) ?
C1A C2A . 1.458(14) ?
C1B C2B . 1.414(15) ?
C1C C2C . 1.493(12) ?
F12 C37 . 1.346(10) ?
O12 C111 . 1.368(10) ?
C12 F3 . 1.343(8) ?
C12 C13 . 1.557(11) ?
C14 C13 . 1.479(11) ?
C14 C15 . 1.479(11) ?
C16 C15 . 1.379(10) ?
C16 C17 . 1.505(11) ?
C19 C20 . 1.359(10) ?
C19 C15 . 1.415(10) ?
C019 C03B . 1.526(10) ?
C20 C23 . 1.476(10) ?
Dy2 O21 . 2.067(5) ?
Dy2 O23 . 2.097(5) ?
Dy2 O22 . 2.103(5) ?
Dy2 N24 . 2.491(6) ?
Dy2 C80 . 2.968(8) ?
F2 C13 . 1.348(9) ?
C2 C3 . 1.397(11) ?
C2A C3A . 1.584(15) ?
C2C C3C . 1.492(15) ?
O21 C66 . 1.354(9) ?
C21 N34 . 1.347(9) ?
C21 C22 . 1.372(10) ?
O22 C81 . 1.358(9) ?
C22 C23 . 1.374(10) ?
O23 C51 . 1.358(9) ?
C23 C24 . 1.386(10) ?
N24 C49 . 1.336(9) ?
N24 C48 . 1.358(10) ?
C24 C25 . 1.386(10) ?
C25 N34 . 1.337(9) ?
C26 N15 . 1.342(10) ?
C26 C27 . 1.373(11) ?
C27 C28 . 1.373(12) ?
C28 C29 . 1.393(11) ?
C28 C31 . 1.474(11) ?
C29 C30 . 1.374(12) ?
C30 N15 . 1.352(11) ?
C02B C03B . 1.531(10) ?
C02V C179 . 1.553(11) ?
O13 C127 . 1.365(11) ?
Dy3 O31 . 2.077(5) ?
Dy3 O33 . 2.098(5) ?
Dy3 O32 . 2.104(5) ?
Dy3 N34 . 2.501(7) ?
S3 C34 . 1.713(9) ?
S3 C31 . 1.726(9) ?
C3B C2B . 1.476(16) ?
O31 C168 . 1.360(9) ?
C31 C32 . 1.358(10) ?
O32 C157 . 1.359(9) ?
C32 C33 . 1.396(11) ?
O33 C142 . 1.358(9) ?
C33 C34 . 1.363(11) ?
C33 C36 . 1.481(11) ?
C34 C35 . 1.501(12) ?
C36 C40 . 1.343(11) ?
C36 C37 . 1.506(12) ?
C37 C38 . 1.516(12) ?
C38 C39 . 1.548(13) ?
C39 C40 . 1.518(12) ?
C40 C41 . 1.453(12) ?
C41 C42 . 1.368(11) ?
C41 C44 . 1.416(11) ?
C42 C43 . 1.520(11) ?
C42 S4 . 1.722(9) ?
C03B C162 . 1.530(11) ?
C03B C052 . 1.549(11) ?
S4 C45 . 1.730(8) ?
C44 C45 . 1.333(11) ?
C45 C46 . 1.469(11) ?
C46 C47 . 1.381(11) ?
C46 C50 . 1.391(11) ?
C47 C48 . 1.371(11) ?
C49 C50 . 1.359(11) ?
C51 C52 . 1.430(11) ?
C51 C56 . 1.445(10) ?
C52 C53 . 1.378(11) ?
C52 C62 . 1.544(11) ?
C53 C54 . 1.376(11) ?
C54 C55 . 1.394(11) ?
C54 C57 . 1.519(11) ?
C55 C56 . 1.387(10) ?
C56 C58 . 1.541(11) ?
C58 C59 . 1.517(10) ?
C58 C60 . 1.527(10) ?
C58 C61 . 1.560(10) ?
C62 C64 . 1.505(10) ?
C62 C63 . 1.515(11) ?
C62 C65 . 1.522(10) ?
C66 C67 . 1.412(11) ?
C66 C71 . 1.429(11) ?
C67 C68 . 1.401(11) ?
C67 C77 . 1.551(11) ?
C68 C69 . 1.359(12) ?
C69 C70 . 1.368(12) ?
C69 C72 . 1.543(12) ?
C70 C71 . 1.395(11) ?
C71 C73 . 1.504(11) ?
C73 C76 . 1.519(11) ?
C73 C74 . 1.532(11) ?
C73 C75 . 1.551(10) ?
C77 C80 . 1.532(11) ?
C77 C79 . 1.550(11) ?
C77 C78 . 1.557(12) ?
C81 C86 . 1.375(11) ?
C81 C82 . 1.435(11) ?
C82 C83 . 1.380(12) ?
C82 C92 . 1.537(11) ?
C83 C84 . 1.390(13) ?
C84 C85 . 1.399(12) ?
C84 C87 . 1.545(12) ?
C85 C86 . 1.388(11) ?
C86 C88 . 1.534(11) ?
C88 C91 . 1.529(10) ?
C88 C89 . 1.533(11) ?
C88 C90 . 1.535(11) ?
C92 C93 . 1.521(11) ?
C92 C95 . 1.543(12) ?
C92 C94 . 1.545(11) ?
C96 C97 . 1.413(14) ?
C96 C101 . 1.431(14) ?
C97 C98 . 1.427(14) ?
C97 C103 . 1.553(14) ?
C98 C99 . 1.382(15) ?
C99 C100 . 1.363(15) ?
C99 C102 . 1.544(15) ?
C100 C101 . 1.383(14) ?
C101 C107 . 1.501(15) ?
C103 C105 . 1.399(18) ?
C103 C104 . 1.417(17) ?
C103 C206 . 1.52(2) ?
C103 C106 . 1.572(17) ?
C103 C205 . 1.73(2) ?
C103 C204 . 1.77(2) ?
C107 C109 . 1.465(14) ?
C107 C108 . 1.489(14) ?
C107 C110 . 1.649(15) ?
C111 C116 . 1.363(13) ?
C111 C112 . 1.458(12) ?
C112 C113 . 1.382(14) ?
C112 C123 . 1.558(13) ?
C113 C118 . 1.391(14) ?
C115 C118 . 1.337(12) ?
C115 C116 . 1.404(13) ?
C116 C119 . 1.563(15) ?
C117 C118 . 1.539(13) ?
C119 C121 . 1.471(16) ?
C119 C120 . 1.523(17) ?
C119 C122 . 1.557(14) ?
C123 C126 . 1.468(13) ?
C123 C124 . 1.542(14) ?
C123 C125 . 1.564(13) ?
C127 C128 . 1.429(12) ?
C127 C132 . 1.431(13) ?
C128 C129 . 1.390(14) ?
C128 C134 . 1.532(14) ?
C129 C130 . 1.371(14) ?
C130 C131 . 1.403(12) ?
C130 C133 . 1.517(14) ?
C131 C132 . 1.390(12) ?
C132 C138 . 1.553(12) ?
C134 C136 . 1.508(13) ?
C134 C135 . 1.532(13) ?
C134 C137 . 1.547(13) ?
C138 C139 . 1.522(13) ?
C138 C141 . 1.526(12) ?
C138 C140 . 1.536(14) ?
C142 C147 . 1.412(11) ?
C142 C143 . 1.431(10) ?
C143 C144 . 1.420(11) ?
C143 C153 . 1.539(11) ?
C144 C145 . 1.391(11) ?
C145 C146 . 1.390(10) ?
C145 C148 . 1.490(10) ?
C146 C147 . 1.395(10) ?
C147 C149 . 1.534(11) ?
C149 C151 . 1.537(11) ?
C149 C152 . 1.541(10) ?
C149 C150 . 1.557(11) ?
C153 C155 . 1.522(10) ?
C153 C154 . 1.527(11) ?
C153 C156 . 1.529(11) ?
C157 C158 . 1.412(11) ?
C157 C162 . 1.421(11) ?
C158 C159 . 1.389(10) ?
C158 C164 . 1.544(11) ?
C159 C160 . 1.370(11) ?
C160 C161 . 1.373(11) ?
C160 C163 . 1.525(10) ?
C161 C162 . 1.396(10) ?
C164 C165 . 1.539(10) ?
C164 C166 . 1.540(10) ?
C164 C167 . 1.553(10) ?
C168 C173 . 1.409(10) ?
C168 C169 . 1.427(10) ?
C169 C170 . 1.398(10) ?
C169 C179 . 1.528(11) ?
C170 C171 . 1.382(10) ?
C171 C172 . 1.371(10) ?
C171 C174 . 1.516(10) ?
C172 C173 . 1.394(10) ?
C173 C175 . 1.544(10) ?
C175 C178 . 1.531(11) ?
C175 C176 . 1.534(10) ?
C175 C177 . 1.544(10) ?
C179 C181 . 1.530(10) ?
C179 C180 . 1.540(10) ?
C1E C2E . 1.525(19) ?
C2E C3E . 1.553(19) ?
C3E C4E . 1.562(19) ?
C4E C5E . 1.508(19) ?
C1D C2D . 1.467(16) ?
C2D C3D . 1.506(17) ?
C3D C4D . 1.610(17) ?
C4D C5D . 1.568(16) ?

loop_
_geom_angle_atom_site_label_1
_geom_angle_atom_site_label_2
_geom_angle_atom_site_label_3
_geom_angle_site_symmetry_1
_geom_angle_site_symmetry_3
_geom_angle
_geom_angle_publ_flag
C3 C4 C5 . . 122.3(9) ?
C3A C4A C5A . . 106.5(15) ?
C3B C4B C5B . . 108.2(19) ?
C3C C4C C5C . . 119.2(16) ?
N14 C5 C4 . . 121.7(9) ?
C7 C6 C3 . . 128.8(8) ?
C7 C6 S2 . . 110.5(6) ?
C3 C6 S2 . . 120.7(7) ?
C6 C7 C8 . . 114.4(8) ?
C9 C8 C7 . . 111.7(7) ?
C9 C8 C10 . . 123.5(7) ?
C7 C8 C10 . . 124.6(8) ?
C8 C9 C18 . . 128.8(8) ?
C8 C9 S2 . . 111.4(6) ?
C18 C9 S2 . . 119.8(6) ?
C14 C10 C8 . . 130.7(8) ?
C14 C10 C11 . . 112.1(7) ?
C8 C10 C11 . . 117.3(7) ?
C96 O11 Dy1 . . 172.8(6) ?
F6 C11 F5 . . 105.2(6) ?
F6 C11 C10 . . 115.2(7) ?
F5 C11 C10 . . 111.9(7) ?
F6 C11 C12 . . 111.0(7) ?
F5 C11 C12 . . 109.1(6) ?
C10 C11 C12 . . 104.4(7) ?
O11 Dy1 O13 . . 110.6(2) ?
O11 Dy1 O12 . . 112.5(2) ?
O13 Dy1 O12 . . 136.9(2) ?
O11 Dy1 N15 . . 104.7(2) ?
O13 Dy1 N15 . . 82.5(2) ?
O12 Dy1 N15 . . 85.3(2) ?
O11 Dy1 N14 . . 107.1(2) ?
O13 Dy1 N14 . . 84.5(2) ?
O12 Dy1 N14 . . 84.5(2) ?
N15 Dy1 N14 . . 148.1(2) ?
C16 S1 C20 . . 92.8(4) ?
N14 C1 C2 . . 122.0(9) ?
C111 O12 Dy1 . . 162.2(5) ?
F4 C12 F3 . . 107.2(6) ?
F4 C12 C11 . . 114.6(7) ?
F3 C12 C11 . . 109.0(6) ?
F4 C12 C13 . . 113.9(7) ?
F3 C12 C13 . . 110.4(6) ?
C11 C12 C13 . . 101.6(6) ?
C5 N14 C1 . . 117.5(8) ?
C5 N14 Dy1 . . 119.1(6) ?
C1 N14 Dy1 . . 123.3(6) ?
C10 C14 C13 . . 110.9(8) ?
C10 C14 C15 . . 128.8(7) ?
C13 C14 C15 . . 119.9(7) ?
C15 C16 C17 . . 128.1(8) ?
C15 C16 S1 . . 111.4(6) ?
C17 C16 S1 . . 120.4(6) ?
C20 C19 C15 . . 114.3(7) ?
C19 C20 C23 . . 129.7(7) ?
C19 C20 S1 . . 109.8(6) ?
C23 C20 S1 . . 120.4(6) ?
O21 Dy2 O23 . . 105.5(2) ?
O21 Dy2 O22 . . 123.8(2) ?
O23 Dy2 O22 . . 123.4(2) ?
O21 Dy2 N24 . . 104.8(2) ?
O23 Dy2 N24 . . 110.0(2) ?
O22 Dy2 N24 . . 84.4(2) ?
O21 Dy2 C80 . . 63.8(2) ?
O23 Dy2 C80 . . 102.1(2) ?
O22 Dy2 C80 . . 79.3(2) ?
N24 Dy2 C80 . . 147.9(2) ?
C9 S2 C6 . . 92.0(4) ?
C1 C2 C3 . . 122.0(10) ?
C1A C2A C3A . . 110.6(15) ?
C3C C2C C1C . . 112.3(15) ?
C66 O21 Dy2 . . 158.1(5) ?
N34 C21 C22 . . 123.3(7) ?
C81 O22 Dy2 . . 149.8(5) ?
C21 C22 C23 . . 120.4(8) ?
C51 O23 Dy2 . . 176.9(5) ?
C22 C23 C24 . . 116.9(7) ?
C22 C23 C20 . . 121.9(7) ?
C24 C23 C20 . . 121.2(7) ?
C49 N24 C48 . . 115.9(7) ?
C49 N24 Dy2 . . 127.6(6) ?
C48 N24 Dy2 . . 116.5(5) ?
C25 C24 C23 . . 119.6(8) ?
N34 C25 C24 . . 123.5(7) ?
N15 C26 C27 . . 124.1(10) ?
C26 C27 C28 . . 119.9(9) ?
C27 C28 C29 . . 117.2(9) ?
C27 C28 C31 . . 120.9(8) ?
C29 C28 C31 . . 121.9(9) ?
C30 C29 C28 . . 119.4(10) ?
N15 C30 C29 . . 123.9(9) ?
C127 O13 Dy1 . . 159.8(5) ?
F2 C13 F1 . . 106.1(7) ?
F2 C13 C14 . . 113.6(7) ?
F1 C13 C14 . . 113.7(7) ?
F2 C13 C12 . . 109.2(7) ?
F1 C13 C12 . . 108.6(6) ?
C14 C13 C12 . . 105.6(7) ?
O31 Dy3 O33 . . 118.08(19) ?
O31 Dy3 O32 . . 108.34(19) ?
O33 Dy3 O32 . . 127.19(19) ?
O31 Dy3 N34 . . 109.0(2) ?
O33 Dy3 N34 . . 87.1(2) ?
O32 Dy3 N34 . . 100.8(2) ?
C34 S3 C31 . . 92.1(4) ?
C4 C3 C2 . . 114.4(8) ?
C4 C3 C6 . . 121.4(8) ?
C2 C3 C6 . . 124.3(9) ?
C4A C3A C2A . . 117.2(16) ?
C4B C3B C2B . . 106.3(18) ?
C2C C3C C4C . . 116.4(16) ?
C26 N15 C30 . . 115.5(8) ?
C26 N15 Dy1 . . 121.0(7) ?
C30 N15 Dy1 . . 123.4(6) ?
C16 C15 C19 . . 111.7(7) ?
C16 C15 C14 . . 122.5(7) ?
C19 C15 C14 . . 125.8(7) ?
C168 O31 Dy3 . . 163.3(5) ?
C32 C31 C28 . . 126.8(8) ?
C32 C31 S3 . . 110.5(6) ?
C28 C31 S3 . . 122.6(7) ?
C157 O32 Dy3 . . 173.0(5) ?
C31 C32 C33 . . 113.3(8) ?
C142 O33 Dy3 . . 153.1(5) ?
C34 C33 C32 . . 113.5(8) ?
C34 C33 C36 . . 124.7(8) ?
C32 C33 C36 . . 121.6(7) ?
C25 N34 C21 . . 116.2(7) ?
C25 N34 Dy3 . . 118.8(5) ?
C21 N34 Dy3 . . 125.0(5) ?
C33 C34 C35 . . 130.0(8) ?
C33 C34 S3 . . 110.6(7) ?
C35 C34 S3 . . 119.3(7) ?
C40 C36 C33 . . 129.7(8) ?
C40 C36 C37 . . 110.4(7) ?
C33 C36 C37 . . 119.9(7) ?
F12 C37 F11 . . 106.1(7) ?
F12 C37 C36 . . 111.8(7) ?
F11 C37 C36 . . 110.8(8) ?
F12 C37 C38 . . 112.4(8) ?
F11 C37 C38 . . 110.2(7) ?
C36 C37 C38 . . 105.6(7) ?
F9 C38 F10 . . 108.0(8) ?
F9 C38 C37 . . 113.9(8) ?
F10 C38 C37 . . 108.2(8) ?
F9 C38 C39 . . 113.2(9) ?
F10 C38 C39 . . 110.0(8) ?
C37 C38 C39 . . 103.4(8) ?
F8 C39 F7 . . 107.2(8) ?
F8 C39 C40 . . 113.7(8) ?
F7 C39 C40 . . 112.6(9) ?
F8 C39 C38 . . 110.0(9) ?
F7 C39 C38 . . 108.9(8) ?
C40 C39 C38 . . 104.4(8) ?
C36 C40 C41 . . 131.4(8) ?
C36 C40 C39 . . 110.7(8) ?
C41 C40 C39 . . 117.8(8) ?
C42 C41 C44 . . 111.1(8) ?
C42 C41 C40 . . 123.7(8) ?
C44 C41 C40 . . 125.1(8) ?
C41 C42 C43 . . 129.6(9) ?
C41 C42 S4 . . 111.5(7) ?
C43 C42 S4 . . 118.9(7) ?
C019 C03B C162 . . 109.9(6) ?
C019 C03B C02B . . 113.7(7) ?
C162 C03B C02B . . 109.8(7) ?
C019 C03B C052 . . 105.6(7) ?
C162 C03B C052 . . 112.7(7) ?
C02B C03B C052 . . 105.1(7) ?
C42 S4 C45 . . 91.8(4) ?
C45 C44 C41 . . 115.3(8) ?
C44 C45 C46 . . 128.7(8) ?
C44 C45 S4 . . 110.3(6) ?
C46 C45 S4 . . 120.9(7) ?
C47 C46 C50 . . 115.8(8) ?
C47 C46 C45 . . 121.1(8) ?
C50 C46 C45 . . 123.1(8) ?
C48 C47 C46 . . 120.9(8) ?
N24 C48 C47 . . 122.7(8) ?
N24 C49 C50 . . 124.0(8) ?
C49 C50 C46 . . 120.5(8) ?
O23 C51 C52 . . 122.8(7) ?
O23 C51 C56 . . 118.8(7) ?
C52 C51 C56 . . 118.4(7) ?
C53 C52 C51 . . 117.8(7) ?
C53 C52 C62 . . 120.6(7) ?
C51 C52 C62 . . 121.5(7) ?
C54 C53 C52 . . 124.6(8) ?
C53 C54 C55 . . 117.9(8) ?
C53 C54 C57 . . 120.4(8) ?
C55 C54 C57 . . 121.7(8) ?
C56 C55 C54 . . 121.4(8) ?
C55 C56 C51 . . 119.7(7) ?
C55 C56 C58 . . 118.6(7) ?
C51 C56 C58 . . 121.7(7) ?
C59 C58 C60 . . 105.4(6) ?
C59 C58 C56 . . 114.1(7) ?
C60 C58 C56 . . 111.4(6) ?
C59 C58 C61 . . 106.5(6) ?
C60 C58 C61 . . 110.1(7) ?
C56 C58 C61 . . 109.0(6) ?
C64 C62 C63 . . 106.8(7) ?
C64 C62 C65 . . 112.5(7) ?
C63 C62 C65 . . 107.8(7) ?
C64 C62 C52 . . 110.3(7) ?
C63 C62 C52 . . 111.1(7) ?
C65 C62 C52 . . 108.4(7) ?
O21 C66 C67 . . 120.4(8) ?
O21 C66 C71 . . 118.5(7) ?
C67 C66 C71 . . 121.0(8) ?
C68 C67 C66 . . 116.4(8) ?
C68 C67 C77 . . 117.0(8) ?
C66 C67 C77 . . 126.5(8) ?
C69 C68 C67 . . 124.5(9) ?
C68 C69 C70 . . 117.4(8) ?
C68 C69 C72 . . 122.0(9) ?
C70 C69 C72 . . 120.6(9) ?
C69 C70 C71 . . 123.9(8) ?
C70 C71 C66 . . 116.7(8) ?
C70 C71 C73 . . 121.8(8) ?
C66 C71 C73 . . 121.5(7) ?
C71 C73 C76 . . 109.5(7) ?
C71 C73 C74 . . 112.8(7) ?
C76 C73 C74 . . 105.7(7) ?
C71 C73 C75 . . 111.4(7) ?
C76 C73 C75 . . 111.7(7) ?
C74 C73 C75 . . 105.6(6) ?
C80 C77 C79 . . 107.7(8) ?
C80 C77 C67 . . 115.8(7) ?
C79 C77 C67 . . 108.5(7) ?
C80 C77 C78 . . 106.4(7) ?
C79 C77 C78 . . 108.4(7) ?
C67 C77 C78 . . 109.8(8) ?
C77 C80 Dy2 . . 126.1(6) ?
O22 C81 C86 . . 120.6(8) ?
O22 C81 C82 . . 117.8(8) ?
C86 C81 C82 . . 121.6(8) ?
C83 C82 C81 . . 116.1(8) ?
C83 C82 C92 . . 117.7(8) ?
C81 C82 C92 . . 125.7(8) ?
C82 C83 C84 . . 123.9(9) ?
C83 C84 C85 . . 117.5(9) ?
C83 C84 C87 . . 121.1(9) ?
C85 C84 C87 . . 121.4(9) ?
C86 C85 C84 . . 121.4(8) ?
C81 C86 C85 . . 119.3(8) ?
C81 C86 C88 . . 123.0(7) ?
C85 C86 C88 . . 117.7(7) ?
C91 C88 C89 . . 106.3(7) ?
C91 C88 C86 . . 113.4(7) ?
C89 C88 C86 . . 110.3(7) ?
C91 C88 C90 . . 106.7(7) ?
C89 C88 C90 . . 109.0(7) ?
C86 C88 C90 . . 111.0(7) ?
C93 C92 C82 . . 113.3(8) ?
C93 C92 C95 . . 107.3(7) ?
C82 C92 C95 . . 105.4(7) ?
C93 C92 C94 . . 106.4(8) ?
C82 C92 C94 . . 116.2(7) ?
C95 C92 C94 . . 107.9(8) ?
O11 C96 C97 . . 119.5(10) ?
O11 C96 C101 . . 121.5(10) ?
C97 C96 C101 . . 118.8(9) ?
C96 C97 C98 . . 117.6(11) ?
C96 C97 C103 . . 128.4(10) ?
C98 C97 C103 . . 114.1(10) ?
C99 C98 C97 . . 122.3(12) ?
C100 C99 C98 . . 118.5(12) ?
C100 C99 C102 . . 121.4(12) ?
C98 C99 C102 . . 120.1(13) ?
C99 C100 C101 . . 122.8(12) ?
C100 C101 C96 . . 119.2(11) ?
C100 C101 C107 . . 117.1(11) ?
C96 C101 C107 . . 123.6(10) ?
C105 C103 C104 . . 119.2(13) ?
C105 C103 C97 . . 102.2(11) ?
C104 C103 C97 . . 109.5(10) ?
C206 C103 C97 . . 118.2(11) ?
C105 C103 C106 . . 113.5(12) ?
C104 C103 C106 . . 110.4(12) ?
C97 C103 C106 . . 99.8(9) ?
C206 C103 C205 . . 99.7(12) ?
C97 C103 C205 . . 125.2(10) ?
C206 C103 C204 . . 100.5(12) ?
C97 C103 C204 . . 119.3(10) ?
C205 C103 C204 . . 87.6(11) ?
C109 C107 C108 . . 111.1(11) ?
C109 C107 C101 . . 119.1(11) ?
C108 C107 C101 . . 118.4(10) ?
C109 C107 C110 . . 99.9(9) ?
C108 C107 C110 . . 92.5(9) ?
C101 C107 C110 . . 110.6(10) ?
C116 C111 O12 . . 121.6(8) ?
C116 C111 C112 . . 116.8(10) ?
O12 C111 C112 . . 121.5(9) ?
C113 C112 C111 . . 118.7(10) ?
C113 C112 C123 . . 121.2(9) ?
C111 C112 C123 . . 120.1(10) ?
C112 C113 C118 . . 122.7(10) ?
C1B C2B C3B . . 136.(3) ?
C118 C115 C116 . . 123.4(11) ?
C111 C116 C115 . . 120.7(10) ?
C111 C116 C119 . . 121.7(10) ?
C115 C116 C119 . . 117.3(10) ?
C115 C118 C113 . . 117.0(11) ?
C115 C118 C117 . . 125.5(11) ?
C113 C118 C117 . . 117.3(10) ?
C121 C119 C120 . . 112.4(11) ?
C121 C119 C122 . . 106.2(11) ?
C120 C119 C122 . . 104.5(11) ?
C121 C119 C116 . . 111.7(12) ?
C120 C119 C116 . . 110.8(11) ?
C122 C119 C116 . . 110.9(10) ?
C126 C123 C124 . . 106.5(9) ?
C126 C123 C112 . . 115.0(9) ?
C124 C123 C112 . . 110.0(9) ?
C126 C123 C125 . . 110.6(9) ?
C124 C123 C125 . . 105.4(9) ?
C112 C123 C125 . . 108.9(8) ?
O13 C127 C128 . . 121.1(10) ?
O13 C127 C132 . . 119.9(8) ?
C128 C127 C132 . . 119.1(10) ?
C129 C128 C127 . . 118.9(11) ?
C129 C128 C134 . . 118.1(9) ?
C127 C128 C134 . . 123.0(11) ?
C130 C129 C128 . . 122.8(10) ?
C129 C130 C131 . . 117.5(11) ?
C129 C130 C133 . . 120.3(10) ?
C131 C130 C133 . . 122.1(11) ?
C132 C131 C130 . . 123.4(11) ?
C131 C132 C127 . . 117.6(9) ?
C131 C132 C138 . . 118.4(9) ?
C127 C132 C138 . . 123.9(9) ?
C136 C134 C128 . . 110.7(8) ?
C136 C134 C135 . . 106.5(9) ?
C128 C134 C135 . . 112.2(10) ?
C136 C134 C137 . . 111.9(10) ?
C128 C134 C137 . . 110.7(8) ?
C135 C134 C137 . . 104.6(8) ?
C139 C138 C141 . . 107.9(9) ?
C139 C138 C140 . . 107.4(9) ?
C141 C138 C140 . . 112.0(8) ?
C139 C138 C132 . . 112.3(8) ?
C141 C138 C132 . . 111.0(8) ?
C140 C138 C132 . . 106.3(9) ?
O33 C142 C147 . . 120.3(7) ?
O33 C142 C143 . . 118.4(7) ?
C147 C142 C143 . . 121.3(7) ?
C144 C143 C142 . . 116.5(8) ?
C144 C143 C153 . . 119.9(7) ?
C142 C143 C153 . . 123.5(7) ?
C145 C144 C143 . . 123.0(8) ?
C146 C145 C144 . . 117.7(8) ?
C146 C145 C148 . . 121.0(8) ?
C144 C145 C148 . . 121.2(7) ?
C145 C146 C147 . . 123.2(8) ?
C146 C147 C142 . . 117.8(7) ?
C146 C147 C149 . . 119.8(7) ?
C142 C147 C149 . . 122.2(7) ?
C147 C149 C151 . . 108.0(7) ?
C147 C149 C152 . . 113.9(7) ?
C151 C149 C152 . . 110.6(7) ?
C147 C149 C150 . . 111.9(7) ?
C151 C149 C150 . . 107.2(7) ?
C152 C149 C150 . . 105.0(7) ?
C155 C153 C154 . . 106.7(7) ?
C155 C153 C156 . . 110.2(7) ?
C154 C153 C156 . . 107.9(7) ?
C155 C153 C143 . . 110.1(6) ?
C154 C153 C143 . . 112.3(7) ?
C156 C153 C143 . . 109.6(7) ?
O32 C157 C158 . . 121.5(8) ?
O32 C157 C162 . . 118.9(7) ?
C158 C157 C162 . . 119.6(8) ?
C159 C158 C157 . . 118.9(8) ?
C159 C158 C164 . . 119.2(7) ?
C157 C158 C164 . . 121.7(7) ?
C160 C159 C158 . . 122.3(8) ?
C159 C160 C161 . . 118.6(8) ?
C159 C160 C163 . . 122.1(8) ?
C161 C160 C163 . . 119.2(8) ?
C160 C161 C162 . . 122.7(8) ?
C161 C162 C157 . . 117.9(8) ?
C161 C162 C03B . . 119.1(7) ?
C157 C162 C03B . . 123.0(7) ?
C165 C164 C166 . . 110.1(7) ?
C165 C164 C158 . . 109.1(7) ?
C166 C164 C158 . . 111.7(6) ?
C165 C164 C167 . . 107.5(6) ?
C166 C164 C167 . . 105.7(7) ?
C158 C164 C167 . . 112.6(7) ?
O31 C168 C173 . . 122.0(7) ?
O31 C168 C169 . . 117.8(7) ?
C173 C168 C169 . . 120.2(7) ?
C170 C169 C168 . . 117.3(7) ?
C170 C169 C179 . . 120.6(7) ?
C168 C169 C179 . . 121.9(7) ?
C171 C170 C169 . . 123.6(7) ?
C172 C171 C170 . . 117.1(7) ?
C172 C171 C174 . . 121.7(7) ?
C170 C171 C174 . . 121.2(7) ?
C171 C172 C173 . . 123.8(8) ?
C172 C173 C168 . . 118.0(7) ?
C172 C173 C175 . . 115.4(7) ?
C168 C173 C175 . . 126.2(7) ?
C178 C175 C176 . . 107.3(7) ?
C178 C175 C173 . . 111.3(7) ?
C176 C175 C173 . . 115.6(7) ?
C178 C175 C177 . . 108.1(7) ?
C176 C175 C177 . . 105.6(7) ?
C173 C175 C177 . . 108.6(6) ?
C169 C179 C181 . . 112.8(7) ?
C169 C179 C180 . . 110.2(7) ?
C181 C179 C180 . . 106.5(7) ?
C169 C179 C02V . . 109.9(6) ?
C181 C179 C02V . . 106.5(7) ?
C180 C179 C02V . . 110.9(7) ?
C1E C2E C3E . . 111.(3) ?
C2E C3E C4E . . 83.(2) ?
C5E C4E C3E . . 158.(3) ?
C1D C2D C3D . . 114.6(15) ?
C2D C3D C4D . . 107.2(13) ?
C5D C4D C3D . . 109.3(15) ?

_shelx_res_file                  
;

TITL DP_IW011_4_DyBHT3dtepy_100_0m_a.res in P2(1)/c
    DP_IW011_4_DyBHT3dtepy_100_0m_a.res
    created by SHELXL-2019/1 at 00:02:38 on 12-Apr-2024
CELL  0.71073  14.3029  24.7870  55.5667   90.000   95.516   90.000
ZERR   4.000   0.0005   0.0009   0.0017    0.000    0.001    0.000
LATT  1
SYMM -X, 1/2+Y, 1/2-Z
SFAC C H N O F S Dy
UNIT 820 1148 16 36 48 16 12
OMIT -6 16 21
OMIT -4 1 57
OMIT -3 0 10
SIMU 0.001 0.002 2 C1D C2D C3D C4D C5D
SIMU 0.001 0.002 2 C5E C4E C3E C2E C1E
ISOR 0.002 0.004 C124 C125 C126 C123
OMIT 0 5 60
OMIT -3 19 43
OMIT 10 5 43
OMIT -12 16 15
OMIT 4 26 7
OMIT 4 28 6
OMIT -9 7 6
OMIT -5 2 17
OMIT -14 13 13
OMIT 1 17 42
OMIT -11 15 37
DFIX 2.6 0.02 C5D C3D
DFIX 2.5 0.01 C4D C2D
DFIX 2.5 0.01 C1D C3D
ISOR 0.01 0.02 C5D C4D C3D C2D C1D
SIMU 0.004 0.008 2 C107 C109 C110 C108
SIMU 0.002 0.004 2 C107 C101
ISOR 0.01 0.02 C96 C97 C98 C99 C100 C101 C102
SIMU 0.004 0.008 2 C121 C120 C122 C119
SIMU 0.004 0.008 2 C116 C119
OMIT -9 6 56
OMIT -2 19 39
OMIT -13 11 33
SIMU 0.004 0.008 2 C103 C105 C106 C104
SIMU 0.01 0.02 2 C5A C4A C3A C2A C1A
SIMU 0.01 0.02 2 C1B C2B C3B C4B C5B
SIMU 0.002 0.005 2 C1C C2C C3C C4C C5C
SIMU 0.001 0.002 2 C1D C2D C3D C4D C5D
DFIX 1.54 0.02 C4A C5A
DFIX 1.54 0.02 C3A C4A
DFIX 1.54 0.02 C2A C3A
DFIX 1.54 0.02 C1A C2A
DFIX 1.54 0.02 C4B C5B
DFIX 1.54 0.02 C3B C4B
DFIX 1.54 0.02 C2B C3B
DFIX 1.54 0.02 C1B C2B
DFIX 1.54 0.02 C4C C5C
DFIX 1.54 0.02 C3C C4C
DFIX 1.54 0.02 C2C C3C
DFIX 1.54 0.02 C1C C2C
DFIX 1.54 0.02 C4D C5D
DFIX 1.54 0.02 C3D C4D
DFIX 1.54 0.02 C2D C3D
DFIX 1.54 0.02 C1D C2D
DFIX 1.54 0.02 C1C C2C
DFIX 1.54 0.02 C4E C5E
DFIX 1.54 0.02 C3E C4E
DFIX 1.54 0.02 C2E C3E
DFIX 1.54 0.02 C1E C2E
ACTA
L.S. 13
TEMP -173.15
LIST 4
FMAP 2
PLAN 176
WGHT    0.057500
FVAR       0.07488   0.55106
F4    5    0.800427    0.532446    0.524778    11.00000    0.02925    0.05667 =
         0.04390   -0.00745    0.00527    0.00699
C4    1    0.576087    0.690884    0.627017    11.00000    0.05940    0.03463 =
         0.02050    0.00837    0.01756    0.01252
AFIX  43
H4    2    0.631515    0.686710    0.619053    11.00000   -1.20000
AFIX   0
C4A   1    0.863485    0.442270    0.850584    11.00000    0.18758    0.13694 =
         0.17633    0.01733   -0.05803   -0.02320
AFIX  23
H4AA  2    0.815325    0.431053    0.837555    11.00000   -1.20000
H4AB  2    0.849869    0.424456    0.865807    11.00000   -1.20000
AFIX   0
C4B   1    0.726260    0.446959    1.196153    11.00000    0.16253    0.22908 =
         0.30065   -0.02452   -0.09409    0.02075
AFIX  23
H4BA  2    0.675969    0.432302    1.205332    11.00000   -1.20000
H4BB  2    0.705977    0.443599    1.178675    11.00000   -1.20000
AFIX   0
C4C   1    0.708999    0.521109    1.012590    11.00000    0.11821    0.07841 =
         0.28262   -0.01105   -0.02560    0.00884
AFIX  23
H4CA  2    0.706156    0.560984    1.011811    11.00000   -1.20000
H4CB  2    0.775538    0.510765    1.011890    11.00000   -1.20000
AFIX   0
F5    5    0.743558    0.597459    0.557214    11.00000    0.03375    0.05976 =
         0.03572   -0.01929   -0.00442    0.00184
C5    1    0.583709    0.711154    0.650635    11.00000    0.06385    0.02851 =
         0.02644   -0.00152    0.01304    0.01357
AFIX  43
H5    2    0.644129    0.719506    0.658357    11.00000   -1.20000
AFIX   0
C5A   1    0.966367    0.426180    0.843844    11.00000    0.16182    0.17925 =
         0.15732   -0.04670   -0.01638    0.02250
AFIX 137
H5AA  2    0.967709    0.387692    0.839856    11.00000   -1.50000
H5AB  2    1.012433    0.433590    0.857665    11.00000   -1.50000
H5AC  2    0.981843    0.447424    0.829891    11.00000   -1.50000
AFIX   0
C5B   1    0.743497    0.503604    1.202466    11.00000    0.15851    0.16972 =
         0.35827   -0.06544   -0.08961   -0.00141
AFIX 137
H5BA  2    0.810216    0.511840    1.201806    11.00000   -1.50000
H5BB  2    0.726190    0.510289    1.218845    11.00000   -1.50000
H5BC  2    0.705635    0.526641    1.190977    11.00000   -1.50000
AFIX   0
C5C   1    0.680712    0.504024    1.037476    11.00000    0.12627    0.07106 =
         0.28118   -0.00409   -0.03347    0.00584
AFIX 137
H5CA  2    0.623279    0.523078    1.040775    11.00000   -1.50000
H5CB  2    0.731379    0.513072    1.049965    11.00000   -1.50000
H5CC  2    0.669443    0.465028    1.037554    11.00000   -1.50000
AFIX   0
F6    5    0.656856    0.528827    0.563564    11.00000    0.04967    0.04653 =
         0.03923    0.01102    0.00906    0.01733
C6    1    0.485971    0.652469    0.591053    11.00000    0.04829    0.02153 =
         0.02953    0.00821    0.00788    0.01195
F7    5    0.368413    0.681890    0.923854    11.00000    0.05631    0.11087 =
         0.05881   -0.01478    0.02653   -0.00367
C7    1    0.555523    0.642095    0.577114    11.00000    0.03212    0.03275 =
         0.03011    0.00104    0.00409    0.00169
AFIX  43
H7    2    0.619383    0.650583    0.581896    11.00000   -1.20000
AFIX   0
F8    5    0.464481    0.620680    0.939822    11.00000    0.07225    0.11880 =
         0.02887    0.02834   -0.01376   -0.03906
C8    1    0.525615    0.617371    0.554624    11.00000    0.03488    0.03555 =
         0.02083    0.00761   -0.00280    0.00069
F9    5    0.301983    0.599534    0.899817    11.00000    0.03707    0.10980 =
         0.04557    0.02477   -0.00008   -0.02378
C9    1    0.430518    0.608579    0.552139    11.00000    0.03530    0.04221 =
         0.02334    0.00481    0.00014    0.00409
F10   5    0.434212    0.556218    0.904249    11.00000    0.06451    0.06599 =
         0.06303    0.02333   -0.00416   -0.01223
C10   1    0.589874    0.597994    0.536929    11.00000    0.03100    0.02619 =
         0.03491    0.00046    0.00705    0.00193
F11   5    0.356215    0.656612    0.864691    11.00000    0.03151    0.11057 =
         0.03754    0.02034   -0.00180    0.00650
O11   4    0.525316    0.837038    0.704916    11.00000    0.03118    0.02468 =
         0.10844   -0.00012   -0.01898   -0.00150
C11   1    0.673452    0.565624    0.546620    11.00000    0.02852    0.03183 =
         0.03462    0.00597    0.00489   -0.00091
DY1   7    0.530359    0.752618    0.706136    11.00000    0.06446    0.02475 =
         0.02366   -0.00257    0.01757    0.00028
S1    6    0.433644    0.720850    0.479858    11.00000    0.06038    0.02707 =
         0.03509   -0.00804   -0.01523    0.00443
F1    5    0.638336    0.544911    0.483607    11.00000    0.07727    0.05905 =
         0.02629   -0.01733   -0.00272    0.02334
C1    1    0.423727    0.707350    0.651020    11.00000    0.07073    0.04175 =
         0.03363    0.01840    0.01926    0.03331
AFIX  43
H1    2    0.368952    0.713327    0.659058    11.00000   -1.20000
AFIX   0
C1A   1    0.728079    0.515112    0.878029    11.00000    0.14539    0.13622 =
         0.14009    0.03925   -0.05390   -0.06112
AFIX 137
H1AA  2    0.666405    0.532030    0.878602    11.00000   -1.50000
H1AB  2    0.771313    0.528619    0.891429    11.00000   -1.50000
H1AC  2    0.721888    0.475892    0.879441    11.00000   -1.50000
AFIX   0
C1B   1    0.755125    0.315394    1.195006    11.00000    0.11773    0.18686 =
         0.28392    0.09744   -0.08762   -0.05031
AFIX 137
H1BA  2    0.700220    0.309584    1.183331    11.00000   -1.50000
H1BB  2    0.735211    0.316566    1.211388    11.00000   -1.50000
H1BC  2    0.799882    0.285789    1.193846    11.00000   -1.50000
AFIX   0
C1C   1    0.617860    0.500609    0.945794    11.00000    0.12613    0.08685 =
         0.28098   -0.01450   -0.01104    0.01376
AFIX 137
H1CA  2    0.639608    0.514214    0.930739    11.00000   -1.50000
H1CB  2    0.552842    0.512106    0.946878    11.00000   -1.50000
H1CC  2    0.621034    0.461114    0.945955    11.00000   -1.50000
AFIX   0
F12   5    0.444316    0.586794    0.861140    11.00000    0.05299    0.07018 =
         0.04885   -0.00487    0.00344   -0.02032
O12   4    0.394656    0.717184    0.708959    11.00000    0.06124    0.03286 =
         0.03257    0.00589    0.02210    0.01037
C12   1    0.707681    0.538182    0.524097    11.00000    0.02135    0.02786 =
         0.03881   -0.00396    0.00415   -0.00163
N14   3    0.508145    0.719061    0.662604    11.00000    0.06961    0.04089 =
         0.02344    0.00989    0.01833    0.02434
C14   1    0.585699    0.603808    0.513345    11.00000    0.03325    0.03039 =
         0.01680   -0.00461    0.00527   -0.00573
C16   1    0.511936    0.692654    0.501258    11.00000    0.05333    0.02444 =
         0.02808   -0.00114   -0.00905    0.00109
C17   1    0.564048    0.727247    0.520363    11.00000    0.07407    0.03889 =
         0.03544   -0.00238   -0.01995   -0.00535
AFIX 137
H17A  2    0.622485    0.709194    0.526502    11.00000   -1.50000
H17B  2    0.524854    0.732908    0.533670    11.00000   -1.50000
H17C  2    0.578733    0.762161    0.513356    11.00000   -1.50000
AFIX   0
C18   1    0.371343    0.584696    0.531373    11.00000    0.03246    0.05292 =
         0.04037   -0.00473   -0.00180   -0.00252
AFIX 137
H18A  2    0.350615    0.613216    0.519860    11.00000   -1.50000
H18B  2    0.316380    0.567227    0.537225    11.00000   -1.50000
H18C  2    0.408030    0.557903    0.523345    11.00000   -1.50000
AFIX   0
C19   1    0.464777    0.620475    0.476667    11.00000    0.03681    0.03286 =
         0.01744   -0.01083    0.00274   -0.00221
AFIX  43
H19   2    0.463949    0.584164    0.471179    11.00000   -1.20000
AFIX   0
C019  1   -0.184053    0.660702    0.350516    11.00000    0.04137    0.04247 =
         0.02187    0.00155    0.00257    0.00455
AFIX 137
H01A  2   -0.182687    0.666453    0.333105    11.00000   -1.50000
H01B  2   -0.122718    0.669939    0.358898    11.00000   -1.50000
H01C  2   -0.232556    0.683650    0.356515    11.00000   -1.50000
AFIX   0
C20   1    0.411287    0.659881    0.465266    11.00000    0.03807    0.02857 =
         0.02000   -0.00846    0.00407   -0.00137
DY2   7    1.027652    0.694889    1.046517    11.00000    0.02776    0.02712 =
         0.03260    0.00047    0.00024   -0.00340
S2    6    0.379209    0.630763    0.577016    11.00000    0.04032    0.03891 =
         0.03883    0.00645    0.01553    0.01066
F2    5    0.731908    0.609372    0.496864    11.00000    0.05302    0.04768 =
         0.06106    0.01130    0.02988    0.00173
C2    1    0.414192    0.686944    0.627850    11.00000    0.06553    0.03432 =
         0.03130    0.00022    0.00801    0.01953
AFIX  43
H2    2    0.353020    0.679483    0.620372    11.00000   -1.20000
AFIX   0
C2A   1    0.764733    0.528200    0.855133    11.00000    0.18681    0.13228 =
         0.15506    0.02063   -0.04984   -0.02677
AFIX  23
H2AA  2    0.771864    0.567784    0.853797    11.00000   -1.20000
H2AB  2    0.719766    0.515973    0.841573    11.00000   -1.20000
AFIX   0
C2C   1    0.678958    0.522539    0.966839    11.00000    0.11758    0.08132 =
         0.28199   -0.01154   -0.02094    0.00916
AFIX  23
H2CA  2    0.745367    0.514105    0.964771    11.00000   -1.20000
H2CB  2    0.672355    0.562282    0.967193    11.00000   -1.20000
AFIX   0
O21   4    1.042055    0.767344    1.064902    11.00000    0.03623    0.02693 =
         0.03444   -0.00416    0.00129    0.00118
C21   1    0.209604    0.692007    0.419305    11.00000    0.02805    0.02869 =
         0.02468    0.00377    0.00080    0.01081
AFIX  43
H21   2    0.167175    0.721065    0.415785    11.00000   -1.20000
AFIX   0
O22   4    0.933857    0.633670    1.054628    11.00000    0.02441    0.02766 =
         0.04830    0.00362    0.00178   -0.00314
C22   1    0.277036    0.697308    0.438467    11.00000    0.04092    0.02151 =
         0.03574   -0.00287   -0.00111    0.00083
AFIX  43
H22   2    0.280829    0.729718    0.447635    11.00000   -1.20000
AFIX   0
O23   4    1.159333    0.679593    1.034317    11.00000    0.02803    0.03315 =
         0.02384    0.00296   -0.00064   -0.00311
C23   1    0.339109    0.656047    0.444482    11.00000    0.03327    0.02451 =
         0.01784    0.00341    0.00237    0.00129
N24   3    0.909786    0.713266    1.011500    11.00000    0.02729    0.03523 =
         0.03172    0.00305   -0.00359   -0.00023
C24   1    0.331450    0.610467    0.429963    11.00000    0.04486    0.02470 =
         0.02009   -0.00029    0.00217    0.00016
AFIX  43
H24   2    0.373616    0.581141    0.433115    11.00000   -1.20000
AFIX   0
C25   1    0.261925    0.607945    0.410827    11.00000    0.02840    0.02496 =
         0.02814   -0.00250   -0.00108    0.00926
AFIX  43
H25   2    0.257677    0.576259    0.401165    11.00000   -1.20000
AFIX   0
C26   1    0.491656    0.716962    0.763511    11.00000    0.06617    0.03084 =
         0.03682   -0.00444    0.01688   -0.00736
AFIX  43
H26   2    0.430412    0.713331    0.755404    11.00000   -1.20000
AFIX   0
C27   1    0.502718    0.708154    0.788007    11.00000    0.05401    0.02791 =
         0.02978   -0.00133    0.02017   -0.01083
AFIX  43
H27   2    0.449951    0.699091    0.796353    11.00000   -1.20000
AFIX   0
C28   1    0.590136    0.712457    0.800436    11.00000    0.05380    0.03020 =
         0.03163   -0.00350    0.01867   -0.00687
C29   1    0.664600    0.725837    0.787151    11.00000    0.05432    0.03696 =
         0.05114   -0.00684    0.02661   -0.01135
AFIX  43
H29   2    0.726390    0.729284    0.794949    11.00000   -1.20000
AFIX   0
C30   1    0.647808    0.734003    0.762654    11.00000    0.06837    0.04890 =
         0.03230   -0.00786    0.03004   -0.00701
AFIX  43
H30   2    0.699632    0.742709    0.753891    11.00000   -1.20000
AFIX   0
C02B  1   -0.141366    0.561886    0.343814    11.00000    0.05307    0.04047 =
         0.02339   -0.00225    0.00576   -0.00849
AFIX 137
H02A  2   -0.162587    0.524913    0.346365    11.00000   -1.50000
H02B  2   -0.076983    0.566267    0.351334    11.00000   -1.50000
H02C  2   -0.143059    0.569049    0.326432    11.00000   -1.50000
AFIX   0
C02V  1    0.149482    0.802045    0.378426    11.00000    0.04679    0.03426 =
         0.03809   -0.00393   -0.01640   -0.00947
AFIX 137
H02D  2    0.162245    0.764818    0.373783    11.00000   -1.50000
H02E  2    0.175947    0.808300    0.395120    11.00000   -1.50000
H02F  2    0.178268    0.827007    0.367620    11.00000   -1.50000
AFIX   0
O13   4    0.671758    0.724634    0.705252    11.00000    0.06610    0.03740 =
         0.02819   -0.00105    0.02829   -0.00313
C13   1    0.664795    0.575739    0.503444    11.00000    0.04985    0.02826 =
         0.02993   -0.00572    0.00898    0.00349
DY3   7    0.077237    0.634611    0.370643    11.00000    0.02571    0.02523 =
         0.02400   -0.00208    0.00346    0.00179
S3    6    0.714606    0.694772    0.841935    11.00000    0.03959    0.05096 =
         0.03946   -0.00800    0.01547   -0.00762
F3    5    0.669956    0.488636    0.521731    11.00000    0.06033    0.02919 =
         0.03791   -0.00392    0.00388   -0.00195
C3    1    0.491681    0.676887    0.615013    11.00000    0.05282    0.02506 =
         0.03021    0.01121    0.01009    0.01455
C3A   1    0.863237    0.499986    0.853364    11.00000    0.19639    0.12900 =
         0.16739    0.01387   -0.06286   -0.02465
AFIX  23
H3AA  2    0.891921    0.515980    0.839496    11.00000   -1.20000
H3AB  2    0.904408    0.509122    0.868150    11.00000   -1.20000
AFIX   0
C3B   1    0.811478    0.417664    1.201984    11.00000    0.17200    0.23081 =
         0.28679   -0.00386   -0.09807    0.01103
AFIX  23
H3BA  2    0.823588    0.412921    1.219700    11.00000   -1.20000
H3BB  2    0.865232    0.437142    1.196086    11.00000   -1.20000
AFIX   0
C3C   1    0.654694    0.499789    0.990311    11.00000    0.11758    0.07902 =
         0.28237   -0.01074   -0.02412    0.00925
AFIX  23
H3CA  2    0.663662    0.460209    0.989887    11.00000   -1.20000
H3CB  2    0.587154    0.506511    0.991639    11.00000   -1.20000
AFIX   0
N15   3    0.561878    0.730378    0.750287    11.00000    0.07088    0.02392 =
         0.03252   -0.00879    0.02019   -0.00504
C15   1    0.521803    0.638090    0.497400    11.00000    0.03732    0.02906 =
         0.02365   -0.00424    0.00612   -0.00365
O31   4    0.050245    0.708110    0.353422    11.00000    0.02646    0.03286 =
         0.02868    0.00407    0.00109    0.00169
C31   1    0.604417    0.700707    0.826531    11.00000    0.04786    0.02387 =
         0.02932   -0.00646    0.00548    0.00408
O32   4   -0.039323    0.614317    0.389192    11.00000    0.02639    0.02898 =
         0.02433   -0.00166    0.00528   -0.00305
C32   1    0.536802    0.690206    0.841460    11.00000    0.03367    0.03755 =
         0.02846    0.00140    0.01418    0.00324
AFIX  43
H32   2    0.471486    0.691489    0.836390    11.00000   -1.20000
AFIX   0
O33   4    0.170849    0.581364    0.356024    11.00000    0.02077    0.02850 =
         0.03120   -0.00271    0.00506    0.00638
C33   1    0.572911    0.677338    0.865001    11.00000    0.02399    0.03770 =
         0.04040    0.00269    0.00919   -0.00125
N34   3    0.200514    0.647702    0.405234    11.00000    0.03308    0.03575 =
         0.02858   -0.00881    0.00555   -0.00236
C34   1    0.668600    0.677929    0.868270    11.00000    0.03989    0.04130 =
         0.04032   -0.00669   -0.00083   -0.00517
C35   1    0.733807    0.663304    0.890085    11.00000    0.03484    0.07090 =
         0.04883   -0.01945    0.00198    0.00596
AFIX 137
H35A  2    0.790950    0.646963    0.884898    11.00000   -1.50000
H35B  2    0.702708    0.637520    0.900052    11.00000   -1.50000
H35C  2    0.750335    0.695880    0.899546    11.00000   -1.50000
AFIX   0
C36   1    0.511000    0.660669    0.883559    11.00000    0.02398    0.05232 =
         0.02144    0.00602   -0.00101    0.00299
C37   1    0.425630    0.626546    0.876471    11.00000    0.03009    0.06185 =
         0.03458   -0.00651   -0.00245    0.00120
C38   1    0.394513    0.605107    0.899971    11.00000    0.04325    0.06987 =
         0.04100    0.02363   -0.00358   -0.00649
C39   1    0.436508    0.646212    0.919017    11.00000    0.04488    0.08792 =
         0.02589    0.00690   -0.00431   -0.00895
C40   1    0.516148    0.672794    0.907212    11.00000    0.01709    0.05413 =
         0.03973    0.01245    0.00770   -0.00150
C41   1    0.579313    0.707904    0.922046    11.00000    0.02480    0.05045 =
         0.03604    0.00541    0.00653    0.00906
C42   1    0.592322    0.761299    0.917129    11.00000    0.04713    0.04536 =
         0.03587    0.00933   -0.00426    0.01029
C03B  1   -0.206163    0.601623    0.355235    11.00000    0.03350    0.03769 =
         0.02161   -0.00432    0.00660   -0.00351
S4    6    0.674900    0.790144    0.937814    11.00000    0.05868    0.04331 =
         0.04308    0.01039   -0.00923    0.00287
C43   1    0.545927    0.795990    0.896822    11.00000    0.07733    0.04646 =
         0.05570    0.01296   -0.01009    0.00562
AFIX 137
H43A  2    0.587654    0.798930    0.883890    11.00000   -1.50000
H43B  2    0.533709    0.832033    0.903058    11.00000   -1.50000
H43C  2    0.486495    0.779380    0.890424    11.00000   -1.50000
AFIX   0
C44   1    0.637149    0.691564    0.942880    11.00000    0.03429    0.05129 =
         0.02308    0.00650    0.00386   -0.00141
AFIX  43
H44   2    0.636158    0.655876    0.949084    11.00000   -1.20000
AFIX   0
C45   1    0.693082    0.729772    0.953176    11.00000    0.03513    0.03520 =
         0.02645    0.00841    0.00508    0.00279
C46   1    0.765979    0.724881    0.973560    11.00000    0.03167    0.03781 =
         0.02743    0.00597    0.00669    0.00293
C47   1    0.783741    0.676122    0.985126    11.00000    0.03797    0.02785 =
         0.04710    0.00299   -0.00966   -0.00863
AFIX  43
H47   2    0.746198    0.645621    0.980369    11.00000   -1.20000
AFIX   0
C48   1    0.854819    0.671135    1.003381    11.00000    0.04157    0.03380 =
         0.04413    0.00393   -0.00471   -0.00084
AFIX  43
H48   2    0.866090    0.636767    1.010655    11.00000   -1.20000
AFIX   0
C49   1    0.892068    0.760291    1.000209    11.00000    0.02897    0.03558 =
         0.04642    0.01005    0.00329    0.00245
AFIX  43
H49   2    0.931267    0.790148    1.004927    11.00000   -1.20000
AFIX   0
C50   1    0.821380    0.767993    0.982388    11.00000    0.02962    0.03584 =
         0.04080    0.01180    0.00865    0.00181
AFIX  43
H50   2    0.809703    0.803084    0.975909    11.00000   -1.20000
AFIX   0
C51   1    1.242554    0.670369    1.025180    11.00000    0.03188    0.02045 =
         0.02811    0.00679    0.01063    0.00130
C52   1    1.330206    0.669328    1.039899    11.00000    0.03890    0.03379 =
         0.01895    0.00380    0.00322    0.00808
C53   1    1.409976    0.657461    1.028846    11.00000    0.03264    0.03573 =
         0.02576   -0.00559   -0.00481    0.00189
AFIX  43
H53   2    1.468336    0.657709    1.038579    11.00000   -1.20000
AFIX   0
C54   1    1.411069    0.645285    1.004723    11.00000    0.03375    0.03581 =
         0.04020    0.00727    0.01024    0.00050
C55   1    1.326181    0.647198    0.990138    11.00000    0.03647    0.03756 =
         0.01752    0.00077    0.00626    0.00508
AFIX  43
H55   2    1.325641    0.639986    0.973334    11.00000   -1.20000
AFIX   0
C56   1    1.242488    0.659407    0.999638    11.00000    0.03986    0.02216 =
         0.01990    0.00096   -0.00305   -0.00353
C57   1    1.502826    0.631597    0.994462    11.00000    0.03248    0.06746 =
         0.03710   -0.00309    0.00974    0.01093
AFIX 137
H57A  2    1.497175    0.596378    0.986439    11.00000   -1.50000
H57B  2    1.553652    0.630337    1.007600    11.00000   -1.50000
H57C  2    1.516862    0.659241    0.982724    11.00000   -1.50000
AFIX   0
C58   1    1.151502    0.661519    0.982396    11.00000    0.04076    0.02473 =
         0.02311    0.00242    0.00515   -0.00825
C59   1    1.165246    0.648540    0.956296    11.00000    0.03627    0.04010 =
         0.03187    0.00048    0.00087    0.00359
AFIX 137
H59A  2    1.105034    0.651692    0.946375    11.00000   -1.50000
H59B  2    1.189143    0.611647    0.955237    11.00000   -1.50000
H59C  2    1.210440    0.673895    0.950410    11.00000   -1.50000
AFIX   0
C60   1    1.079231    0.620792    0.989673    11.00000    0.05301    0.03557 =
         0.02474   -0.00584    0.00092    0.00075
AFIX 137
H60A  2    1.020409    0.625294    0.979280    11.00000   -1.50000
H60B  2    1.067716    0.626817    1.006567    11.00000   -1.50000
H60C  2    1.103184    0.584126    0.987843    11.00000   -1.50000
AFIX   0
C61   1    1.110194    0.719762    0.982529    11.00000    0.04485    0.03651 =
         0.02368    0.00590   -0.00321    0.00298
AFIX 137
H61A  2    1.048540    0.720361    0.973165    11.00000   -1.50000
H61B  2    1.152603    0.744753    0.975289    11.00000   -1.50000
H61C  2    1.103493    0.730756    0.999217    11.00000   -1.50000
AFIX   0
C62   1    1.336879    0.684235    1.066981    11.00000    0.02246    0.03580 =
         0.03234   -0.00310    0.00068   -0.00479
C63   1    1.438255    0.690207    1.077310    11.00000    0.04490    0.06104 =
         0.03183   -0.00622    0.00214    0.00109
AFIX 137
H63A  2    1.471453    0.656054    1.075562    11.00000   -1.50000
H63B  2    1.440526    0.699721    1.094475    11.00000   -1.50000
H63C  2    1.468383    0.718709    1.068579    11.00000   -1.50000
AFIX   0
C64   1    1.289811    0.737634    1.070392    11.00000    0.03216    0.04898 =
         0.02184   -0.00685    0.00500   -0.01273
AFIX 137
H64A  2    1.314984    0.764726    1.059907    11.00000   -1.50000
H64B  2    1.301822    0.748958    1.087305    11.00000   -1.50000
H64C  2    1.221981    0.733986    1.066188    11.00000   -1.50000
AFIX   0
C65   1    1.293614    0.638690    1.080548    11.00000    0.03991    0.04090 =
         0.02484    0.00673    0.00317   -0.00100
AFIX 137
H65A  2    1.329696    0.605507    1.078895    11.00000   -1.50000
H65B  2    1.228512    0.633022    1.073795    11.00000   -1.50000
H65C  2    1.294769    0.648209    1.097692    11.00000   -1.50000
AFIX   0
C66   1    1.080517    0.804513    1.080757    11.00000    0.03161    0.03759 =
         0.03513   -0.00923    0.01238    0.00575
C67   1    1.104936    0.790588    1.105185    11.00000    0.04597    0.02419 =
         0.03470   -0.00743    0.02079   -0.00470
C68   1    1.145923    0.831384    1.120151    11.00000    0.06276    0.05298 =
         0.03536   -0.01545    0.01161    0.00013
AFIX  43
H68   2    1.163555    0.822706    1.136615    11.00000   -1.20000
AFIX   0
C69   1    1.162201    0.882501    1.112747    11.00000    0.06763    0.03655 =
         0.04203   -0.01839    0.00425   -0.00954
C70   1    1.137572    0.894520    1.088948    11.00000    0.04797    0.02834 =
         0.04573   -0.00839    0.01227   -0.00314
AFIX  43
H70   2    1.149720    0.929952    1.083521    11.00000   -1.20000
AFIX   0
C71   1    1.095692    0.857857    1.072178    11.00000    0.02512    0.02707 =
         0.03624   -0.00324    0.01018    0.00320
C72   1    1.209454    0.925297    1.130039    11.00000    0.10334    0.05140 =
         0.05219   -0.01547   -0.00530   -0.01250
AFIX 137
H72A  2    1.275460    0.915622    1.134207    11.00000   -1.50000
H72B  2    1.177096    0.926808    1.144790    11.00000   -1.50000
H72C  2    1.205822    0.960643    1.122102    11.00000   -1.50000
AFIX   0
C73   1    1.065611    0.873869    1.046500    11.00000    0.02605    0.03869 =
         0.03091   -0.00618    0.00387    0.00515
C74   1    1.089129    0.932680    1.041154    11.00000    0.05107    0.03977 =
         0.05004   -0.00143    0.00827    0.01451
AFIX 137
H74A  2    1.069861    0.940684    1.024127    11.00000   -1.50000
H74B  2    1.156940    0.938407    1.044465    11.00000   -1.50000
H74C  2    1.055635    0.956579    1.051449    11.00000   -1.50000
AFIX   0
C75   1    1.116205    0.839634    1.028318    11.00000    0.05068    0.02832 =
         0.03329    0.00291    0.00973   -0.00323
AFIX 137
H75A  2    1.095459    0.851124    1.011789    11.00000   -1.50000
H75B  2    1.100875    0.801444    1.030264    11.00000   -1.50000
H75C  2    1.184252    0.844698    1.031413    11.00000   -1.50000
AFIX   0
C76   1    0.959483    0.869456    1.041819    11.00000    0.03494    0.03642 =
         0.07142    0.00213    0.00037    0.00788
AFIX 137
H76A  2    0.940335    0.877147    1.024756    11.00000   -1.50000
H76B  2    0.929916    0.895503    1.051981    11.00000   -1.50000
H76C  2    0.939735    0.832870    1.045702    11.00000   -1.50000
AFIX   0
C77   1    1.088833    0.735242    1.117152    11.00000    0.05233    0.04259 =
         0.03531   -0.00009    0.02025   -0.00014
C78   1    1.176911    0.719628    1.134416    11.00000    0.07988    0.03754 =
         0.04739   -0.00412    0.02276    0.00419
AFIX 137
H78A  2    1.170189    0.682536    1.140108    11.00000   -1.50000
H78B  2    1.182804    0.744219    1.148289    11.00000   -1.50000
H78C  2    1.233173    0.722302    1.125717    11.00000   -1.50000
AFIX   0
C79   1    1.003817    0.740401    1.132312    11.00000    0.06172    0.05955 =
         0.05107   -0.00399    0.03640   -0.00195
AFIX 137
H79A  2    0.948055    0.751131    1.121766    11.00000   -1.50000
H79B  2    1.017388    0.767737    1.144906    11.00000   -1.50000
H79C  2    0.992245    0.705599    1.139852    11.00000   -1.50000
AFIX   0
C80   1    1.069687    0.687665    1.099779    11.00000    0.06244    0.03039 =
         0.04168    0.00079    0.01834    0.00020
AFIX 137
H80A  2    1.008177    0.692344    1.090620    11.00000   -1.50000
H80B  2    1.070121    0.653991    1.109031    11.00000   -1.50000
H80C  2    1.118515    0.686224    1.088572    11.00000   -1.50000
AFIX   0
C81   1    0.897188    0.601517    1.071125    11.00000    0.02798    0.03555 =
         0.03777   -0.00227    0.00130   -0.01383
C82   1    0.822559    0.622971    1.083768    11.00000    0.03664    0.03534 =
         0.06046    0.00175    0.01730   -0.00293
C83   1    0.794845    0.591793    1.102383    11.00000    0.04679    0.06655 =
         0.06230    0.00404    0.03718    0.00144
AFIX  43
H83   2    0.747624    0.605711    1.111578    11.00000   -1.20000
AFIX   0
C84   1    0.831886    0.541240    1.108489    11.00000    0.05693    0.03848 =
         0.07676    0.01119    0.01954   -0.00035
C85   1    0.901022    0.521084    1.094725    11.00000    0.04824    0.03290 =
         0.06592    0.00942    0.02310    0.00995
AFIX  43
H85   2    0.926644    0.486307    1.098281    11.00000   -1.20000
AFIX   0
C86   1    0.933001    0.550794    1.075982    11.00000    0.04465    0.02083 =
         0.04135    0.00395    0.00711   -0.00464
C87   1    0.800834    0.509705    1.130357    11.00000    0.12191    0.06370 =
         0.11085    0.03259    0.07801    0.00986
AFIX 137
H87A  2    0.734766    0.517623    1.132191    11.00000   -1.50000
H87B  2    0.839671    0.520566    1.145049    11.00000   -1.50000
H87C  2    0.808375    0.470927    1.127696    11.00000   -1.50000
AFIX   0
C88   1    1.006138    0.524469    1.061280    11.00000    0.03971    0.01613 =
         0.04234   -0.00325    0.00587   -0.00402
C89   1    1.099792    0.554814    1.065197    11.00000    0.03368    0.02982 =
         0.05243    0.00593   -0.00092   -0.00088
AFIX 137
H89A  2    1.148153    0.534777    1.057583    11.00000   -1.50000
H89B  2    1.118394    0.558262    1.082568    11.00000   -1.50000
H89C  2    1.092681    0.590796    1.057944    11.00000   -1.50000
AFIX   0
C90   1    0.972703    0.524451    1.034197    11.00000    0.04350    0.04315 =
         0.03754   -0.00633   -0.00798   -0.00084
AFIX 137
H90A  2    0.954994    0.561170    1.029050    11.00000   -1.50000
H90B  2    0.918242    0.500547    1.031221    11.00000   -1.50000
H90C  2    1.023521    0.511624    1.025024    11.00000   -1.50000
AFIX   0
C91   1    1.027404    0.465796    1.068334    11.00000    0.05407    0.02868 =
         0.06001    0.00223    0.01348   -0.00321
AFIX 137
H91A  2    0.968961    0.444906    1.066807    11.00000   -1.50000
H91B  2    1.055707    0.464305    1.085097    11.00000   -1.50000
H91C  2    1.071171    0.450576    1.057618    11.00000   -1.50000
AFIX   0
C92   1    0.763524    0.673127    1.076349    11.00000    0.02237    0.04040 =
         0.05038    0.00164    0.00013   -0.00040
C93   1    0.700328    0.690825    1.095389    11.00000    0.04854    0.06165 =
         0.07293   -0.01083    0.01296    0.01047
AFIX 137
H93A  2    0.663009    0.722063    1.089421    11.00000   -1.50000
H93B  2    0.739004    0.700677    1.110258    11.00000   -1.50000
H93C  2    0.658247    0.661139    1.098758    11.00000   -1.50000
AFIX   0
C94   1    0.818592    0.723773    1.069726    11.00000    0.03433    0.03667 =
         0.09541   -0.00116    0.00564    0.00550
AFIX 137
H94A  2    0.843654    0.718142    1.054114    11.00000   -1.50000
H94B  2    0.870542    0.730240    1.082217    11.00000   -1.50000
H94C  2    0.776507    0.755060    1.068647    11.00000   -1.50000
AFIX   0
C95   1    0.699200    0.656038    1.053738    11.00000    0.04668    0.04140 =
         0.09470    0.00198    0.00640   -0.00127
AFIX 137
H95A  2    0.737824    0.644442    1.041042    11.00000   -1.50000
H95B  2    0.660035    0.686675    1.047912    11.00000   -1.50000
H95C  2    0.658899    0.626148    1.057903    11.00000   -1.50000
AFIX   0
C96   1    0.510603    0.891397    0.702955    11.00000    0.04191    0.02967 =
         0.08893   -0.00509   -0.01402   -0.00587
C97   1    0.508715    0.922869    0.724108    11.00000    0.05054    0.04997 =
         0.09536   -0.00429   -0.02343   -0.00455
C98   1    0.484372    0.978489    0.721188    11.00000    0.09927    0.05737 =
         0.09861   -0.01353   -0.03748    0.00355
AFIX  43
H98   2    0.479177    0.999839    0.735196    11.00000   -1.20000
AFIX   0
C99   1    0.468093    1.002381    0.698703    11.00000    0.10370    0.06342 =
         0.10299    0.00379   -0.03547    0.00314
C100  1    0.478350    0.971897    0.678712    11.00000    0.06880    0.06009 =
         0.10224    0.00490   -0.00800    0.00511
AFIX  43
H100  2    0.468157    0.988405    0.663253    11.00000   -1.20000
AFIX   0
C101  1    0.502963    0.917963    0.679985    11.00000    0.08511    0.04707 =
         0.08889    0.01206   -0.00491    0.01052
C102  1    0.443461    1.062944    0.696653    11.00000    0.17716    0.05175 =
         0.15650   -0.01192   -0.05868    0.02999
AFIX 137
H10A  2    0.497041    1.082898    0.691394    11.00000   -1.50000
H10B  2    0.428937    1.076476    0.712442    11.00000   -1.50000
H10C  2    0.388765    1.067905    0.684823    11.00000   -1.50000
AFIX   0
C103  1    0.530459    0.905025    0.750847    11.00000    0.06163    0.03642 =
         0.06727   -0.01496   -0.00237   -0.00567
C107  1    0.514201    0.889710    0.656548    11.00000    0.08864    0.04928 =
         0.08863    0.01214   -0.00486    0.01215
C108  1    0.493914    0.920458    0.633616    11.00000    0.12848    0.06162 =
         0.10842   -0.00982   -0.03921    0.01731
AFIX 137
H10M  2    0.488629    0.895354    0.619927    11.00000   -1.50000
H10N  2    0.545014    0.946031    0.631798    11.00000   -1.50000
H10O  2    0.434748    0.940221    0.634031    11.00000   -1.50000
AFIX   0
C109  1    0.593610    0.852874    0.655103    11.00000    0.11152    0.07202 =
         0.08898   -0.01619   -0.03435    0.03613
AFIX 137
H10P  2    0.593792    0.839579    0.638498    11.00000   -1.50000
H10Q  2    0.587684    0.822342    0.666057    11.00000   -1.50000
H10R  2    0.652457    0.872069    0.659786    11.00000   -1.50000
AFIX   0
C110  1    0.426232    0.847704    0.649704    11.00000    0.10898    0.07341 =
         0.08177   -0.01007    0.00531    0.00366
AFIX 137
H11A  2    0.367460    0.868108    0.647040    11.00000   -1.50000
H11B  2    0.422062    0.822207    0.663037    11.00000   -1.50000
H11C  2    0.436901    0.827836    0.634967    11.00000   -1.50000
AFIX   0
C111  1    0.302747    0.702312    0.703971    11.00000    0.06403    0.03859 =
         0.01939    0.00179    0.01512   -0.00955
C112  1    0.275947    0.646117    0.699691    11.00000    0.11003    0.03455 =
         0.01324    0.00219    0.00370   -0.00327
C113  1    0.183517    0.634441    0.691892    11.00000    0.13082    0.03715 =
         0.01494    0.00240   -0.00098   -0.03080
AFIX  43
H113  2    0.166586    0.597976    0.688493    11.00000   -1.20000
AFIX   0
C2B   1    0.798510    0.364816    1.189890    11.00000    0.15482    0.22014 =
         0.26420    0.00572   -0.11146   -0.01203
AFIX  23
H2BA  2    0.768535    0.374299    1.173638    11.00000   -1.20000
H2BB  2    0.863392    0.353951    1.187300    11.00000   -1.20000
AFIX   0
C115  1    0.139285    0.724256    0.695155    11.00000    0.04614    0.04910 =
         0.06558   -0.01735    0.02545   -0.01256
AFIX  43
H115  2    0.092089    0.751346    0.694188    11.00000   -1.20000
AFIX   0
C116  1    0.231752    0.739168    0.703170    11.00000    0.04217    0.04316 =
         0.15456   -0.01741    0.01655   -0.00143
C117  1    0.014081    0.655236    0.680095    11.00000    0.10886    0.06835 =
         0.04101   -0.01119    0.00721   -0.05057
AFIX 137
H11D  2   -0.030118    0.684857    0.681868    11.00000   -1.50000
H11E  2   -0.002871    0.624374    0.689808    11.00000   -1.50000
H11F  2    0.011435    0.644596    0.663057    11.00000   -1.50000
AFIX   0
C118  1    0.114259    0.673891    0.688814    11.00000    0.07762    0.05848 =
         0.02916   -0.00375    0.02245   -0.02294
C119  1    0.247526    0.797299    0.713678    11.00000    0.05035    0.05384 =
         0.17147   -0.01866    0.00574    0.00318
C120  1    0.290298    0.795195    0.739834    11.00000    0.07495    0.07632 =
         0.17548   -0.05457   -0.00871    0.00461
AFIX 137
H12A  2    0.348707    0.774299    0.740815    11.00000   -1.50000
H12B  2    0.245947    0.777995    0.749830    11.00000   -1.50000
H12C  2    0.303769    0.831936    0.745691    11.00000   -1.50000
AFIX   0
C121  1    0.302871    0.830712    0.698397    11.00000    0.07052    0.05848 =
         0.20520    0.01678   -0.00973    0.00077
AFIX 137
H12D  2    0.368205    0.832219    0.705527    11.00000   -1.50000
H12E  2    0.276721    0.867271    0.697298    11.00000   -1.50000
H12F  2    0.300568    0.814913    0.682184    11.00000   -1.50000
AFIX   0
C122  1    0.152203    0.827036    0.714843    11.00000    0.06297    0.07121 =
         0.20199   -0.03982   -0.00702    0.01069
AFIX 137
H12G  2    0.131334    0.841987    0.698901    11.00000   -1.50000
H12H  2    0.160159    0.856335    0.726705    11.00000   -1.50000
H12I  2    0.105107    0.801506    0.719658    11.00000   -1.50000
AFIX   0
C123  1    0.350101    0.600442    0.704658    11.00000    0.06326    0.05592 =
         0.05803   -0.00046    0.00211   -0.00123
C124  1    0.302953    0.544870    0.700325    11.00000    0.11258    0.09021 =
         0.10043    0.00113   -0.01040    0.00077
AFIX 137
H12J  2    0.279101    0.541507    0.683259    11.00000   -1.50000
H12K  2    0.250742    0.541464    0.710426    11.00000   -1.50000
H12L  2    0.349058    0.516330    0.704537    11.00000   -1.50000
AFIX   0
C125  1    0.387045    0.601294    0.732079    11.00000    0.07037    0.05636 =
         0.05122    0.00279   -0.00085   -0.00469
AFIX 137
H12M  2    0.430049    0.570936    0.735646    11.00000   -1.50000
H12N  2    0.333898    0.598230    0.741889    11.00000   -1.50000
H12O  2    0.420334    0.635249    0.735883    11.00000   -1.50000
AFIX   0
C126  1    0.428708    0.602185    0.689532    11.00000    0.09491    0.07880 =
         0.07834   -0.00102    0.00412    0.01509
AFIX 137
H12P  2    0.404260    0.602136    0.672441    11.00000   -1.50000
H12Q  2    0.468864    0.570527    0.692925    11.00000   -1.50000
H12R  2    0.465486    0.635058    0.693132    11.00000   -1.50000
AFIX   0
C127  1    0.760842    0.708946    0.713215    11.00000    0.06907    0.04302 =
         0.03635    0.00207    0.03861    0.01167
C128  1    0.781439    0.654122    0.719641    11.00000    0.10115    0.02752 =
         0.03510   -0.00116    0.02929    0.01616
C129  1    0.869824    0.641462    0.730819    11.00000    0.12513    0.03445 =
         0.03224   -0.00294    0.02966    0.01983
AFIX  43
H129  2    0.882180    0.605270    0.735776    11.00000   -1.20000
AFIX   0
C130  1    0.939961    0.678985    0.734997    11.00000    0.10158    0.04928 =
         0.02565    0.00714    0.02867    0.03983
C131  1    0.921877    0.731413    0.726256    11.00000    0.07120    0.04451 =
         0.03401    0.00779    0.02627    0.01478
AFIX  43
H131  2    0.971233    0.757167    0.728122    11.00000   -1.20000
AFIX   0
C132  1    0.835428    0.747618    0.715003    11.00000    0.04083    0.04855 =
         0.04434    0.01017    0.02635    0.02357
C133  1    1.034568    0.662809    0.747632    11.00000    0.08562    0.08310 =
         0.03816    0.00850    0.02055    0.04497
AFIX 137
H13A  2    1.054945    0.628807    0.740805    11.00000   -1.50000
H13B  2    1.029056    0.658130    0.764951    11.00000   -1.50000
H13C  2    1.080809    0.691041    0.745301    11.00000   -1.50000
AFIX   0
C134  1    0.711395    0.607987    0.714071    11.00000    0.12705    0.04011 =
         0.03260    0.00036    0.02678    0.01294
C135  1    0.757069    0.552476    0.718416    11.00000    0.18914    0.02342 =
         0.07258    0.00015    0.00605    0.01885
AFIX 137
H13D  2    0.711118    0.524244    0.713559    11.00000   -1.50000
H13E  2    0.778397    0.548441    0.735615    11.00000   -1.50000
H13F  2    0.810904    0.549241    0.708852    11.00000   -1.50000
AFIX   0
C136  1    0.632519    0.611128    0.730180    11.00000    0.14271    0.03249 =
         0.03972    0.00075    0.02785   -0.01463
AFIX 137
H13G  2    0.593803    0.642936    0.725857    11.00000   -1.50000
H13H  2    0.658753    0.613926    0.747087    11.00000   -1.50000
H13I  2    0.593744    0.578563    0.728066    11.00000   -1.50000
AFIX   0
C137  1    0.674502    0.607912    0.686965    11.00000    0.12368    0.04780 =
         0.03541   -0.00214    0.02079    0.01248
AFIX 137
H13J  2    0.631519    0.638362    0.683608    11.00000   -1.50000
H13K  2    0.641115    0.574063    0.682995    11.00000   -1.50000
H13L  2    0.727508    0.611263    0.677124    11.00000   -1.50000
AFIX   0
C138  1    0.827164    0.804985    0.703747    11.00000    0.04291    0.05288 =
         0.08438    0.02369    0.02155    0.01158
C139  1    0.920418    0.835024    0.706200    11.00000    0.04437    0.06868 =
         0.14874    0.06404    0.03038    0.00699
AFIX 137
H13M  2    0.911174    0.871587    0.699692    11.00000   -1.50000
H13N  2    0.965732    0.815804    0.697184    11.00000   -1.50000
H13O  2    0.944387    0.837019    0.723301    11.00000   -1.50000
AFIX   0
C140  1    0.798528    0.797070    0.676620    11.00000    0.05762    0.07785 =
         0.07435    0.04177    0.03644    0.02342
AFIX 137
H14A  2    0.795316    0.832234    0.668521    11.00000   -1.50000
H14B  2    0.736868    0.779568    0.674374    11.00000   -1.50000
H14C  2    0.845131    0.774357    0.669660    11.00000   -1.50000
AFIX   0
C141  1    0.755868    0.839018    0.715780    11.00000    0.03621    0.03428 =
         0.07265    0.00133    0.00497   -0.00527
AFIX 137
H14D  2    0.749558    0.874328    0.707856    11.00000   -1.50000
H14E  2    0.777388    0.843895    0.732923    11.00000   -1.50000
H14F  2    0.694881    0.820684    0.714287    11.00000   -1.50000
AFIX   0
C142  1    0.250795    0.551545    0.357045    11.00000    0.03452    0.02894 =
         0.02171   -0.00659    0.00135    0.00613
C143  1    0.247522    0.496912    0.365267    11.00000    0.04217    0.02268 =
         0.01740   -0.01237    0.00163   -0.00292
C144  1    0.335021    0.469888    0.369685    11.00000    0.04581    0.02854 =
         0.02359   -0.00438   -0.00307    0.00963
AFIX  43
H144  2    0.335343    0.433950    0.375633    11.00000   -1.20000
AFIX   0
C145  1    0.420271    0.493635    0.365702    11.00000    0.02949    0.02571 =
         0.02996   -0.00868    0.00501    0.00415
C146  1    0.418225    0.545589    0.356234    11.00000    0.03379    0.02854 =
         0.02385   -0.01205    0.00295    0.00307
AFIX  43
H146  2    0.475997    0.561934    0.353186    11.00000   -1.20000
AFIX   0
C147  1    0.335510    0.574897    0.350989    11.00000    0.03279    0.02797 =
         0.02087   -0.00274   -0.00014    0.00386
C148  1    0.510604    0.463940    0.370774    11.00000    0.03432    0.04087 =
         0.04576    0.00492   -0.00394    0.01167
AFIX 137
H14G  2    0.504641    0.427881    0.363557    11.00000   -1.50000
H14H  2    0.525734    0.460674    0.388292    11.00000   -1.50000
H14I  2    0.560845    0.483736    0.363809    11.00000   -1.50000
AFIX   0
C149  1    0.337937    0.628895    0.337572    11.00000    0.03364    0.03194 =
         0.03060   -0.00420    0.00300    0.00487
C150  1    0.440001    0.646083    0.333565    11.00000    0.03144    0.04234 =
         0.05140    0.01504    0.01136    0.01228
AFIX 137
H15A  2    0.470106    0.617389    0.324944    11.00000   -1.50000
H15B  2    0.475814    0.652360    0.349250    11.00000   -1.50000
H15C  2    0.438320    0.679316    0.323980    11.00000   -1.50000
AFIX   0
C151  1    0.284170    0.621815    0.312474    11.00000    0.02722    0.06538 =
         0.04125    0.01299    0.00317    0.00774
AFIX 137
H15D  2    0.277379    0.656933    0.304393    11.00000   -1.50000
H15E  2    0.221852    0.606747    0.314239    11.00000   -1.50000
H15F  2    0.318988    0.597249    0.302782    11.00000   -1.50000
AFIX   0
C152  1    0.297715    0.676551    0.351090    11.00000    0.03755    0.03187 =
         0.05277    0.01199    0.00756    0.00630
AFIX 137
H15G  2    0.317215    0.710584    0.344115    11.00000   -1.50000
H15H  2    0.321362    0.674996    0.368224    11.00000   -1.50000
H15I  2    0.228984    0.674388    0.349531    11.00000   -1.50000
AFIX   0
C153  1    0.155499    0.466504    0.368203    11.00000    0.03965    0.02750 =
         0.03196   -0.00808    0.00792    0.00171
C154  1    0.172073    0.406848    0.373967    11.00000    0.05555    0.03141 =
         0.04357   -0.00746    0.00362   -0.00254
AFIX 137
H15J  2    0.111647    0.388948    0.375231    11.00000   -1.50000
H15K  2    0.211376    0.403336    0.389334    11.00000   -1.50000
H15L  2    0.203833    0.389966    0.361038    11.00000   -1.50000
AFIX   0
C155  1    0.107621    0.490310    0.389092    11.00000    0.05188    0.02606 =
         0.04190   -0.00331    0.00955   -0.00117
AFIX 137
H15M  2    0.090567    0.527934    0.385463    11.00000   -1.50000
H15N  2    0.150647    0.488784    0.403906    11.00000   -1.50000
H15O  2    0.050825    0.469539    0.391353    11.00000   -1.50000
AFIX   0
C156  1    0.090521    0.470276    0.344744    11.00000    0.03900    0.03134 =
         0.04436   -0.02080   -0.00148   -0.00918
AFIX 137
H15P  2    0.118152    0.450334    0.331945    11.00000   -1.50000
H15Q  2    0.082545    0.508202    0.340002    11.00000   -1.50000
H15R  2    0.029226    0.454709    0.347253    11.00000   -1.50000
AFIX   0
C157  1   -0.120024    0.599658    0.398490    11.00000    0.03540    0.02795 =
         0.03414   -0.00817    0.00684   -0.00347
C158  1   -0.123155    0.591257    0.423523    11.00000    0.04001    0.01970 =
         0.02624   -0.00139    0.01002    0.00006
C159  1   -0.207290    0.575292    0.431919    11.00000    0.05118    0.03078 =
         0.02358   -0.00799    0.01475   -0.00321
AFIX  43
H159  2   -0.209283    0.569574    0.448768    11.00000   -1.20000
AFIX   0
C160  1   -0.287472    0.567505    0.416758    11.00000    0.03388    0.04265 =
         0.02602   -0.00419    0.00392   -0.00954
C161  1   -0.284254    0.575897    0.392420    11.00000    0.04204    0.03642 =
         0.02577   -0.00465   -0.00794   -0.00592
AFIX  43
H161  2   -0.340020    0.570901    0.381920    11.00000   -1.20000
AFIX   0
C162  1   -0.202392    0.591471    0.382473    11.00000    0.03462    0.01741 =
         0.03484   -0.00680    0.01097   -0.00234
C163  1   -0.380166    0.551054    0.426114    11.00000    0.03820    0.06963 =
         0.03624   -0.00920    0.01114   -0.02125
AFIX 137
H16A  2   -0.428045    0.546292    0.412437    11.00000   -1.50000
H16B  2   -0.400338    0.579238    0.436852    11.00000   -1.50000
H16C  2   -0.371669    0.517061    0.435064    11.00000   -1.50000
AFIX   0
C164  1   -0.037852    0.603514    0.441909    11.00000    0.03574    0.03203 =
         0.02958   -0.01036    0.00291    0.00156
C165  1   -0.013177    0.663804    0.440502    11.00000    0.04995    0.03440 =
         0.02789   -0.00827    0.00462    0.00882
AFIX 137
H16D  2    0.001710    0.672547    0.424098    11.00000   -1.50000
H16E  2    0.041315    0.671733    0.452029    11.00000   -1.50000
H16F  2   -0.066844    0.685516    0.444481    11.00000   -1.50000
AFIX   0
C166  1    0.047918    0.568845    0.437222    11.00000    0.03647    0.02737 =
         0.02608   -0.00086   -0.00021   -0.00189
AFIX 137
H16G  2    0.031165    0.530562    0.437808    11.00000   -1.50000
H16H  2    0.099644    0.576451    0.449633    11.00000   -1.50000
H16I  2    0.067514    0.577463    0.421243    11.00000   -1.50000
AFIX   0
C167  1   -0.057526    0.591296    0.468372    11.00000    0.04644    0.03891 =
         0.01921   -0.00339   -0.00035   -0.00078
AFIX 137
H16J  2   -0.110173    0.613488    0.472646    11.00000   -1.50000
H16K  2   -0.001473    0.599640    0.479295    11.00000   -1.50000
H16L  2   -0.073344    0.553051    0.469870    11.00000   -1.50000
AFIX   0
C168  1    0.009630    0.748546    0.339548    11.00000    0.01835    0.03778 =
         0.02611   -0.00256    0.00358   -0.00363
C169  1   -0.000885    0.799735    0.350716    11.00000    0.02683    0.03072 =
         0.02694    0.00082    0.00841    0.00321
C170  1   -0.045638    0.840489    0.336521    11.00000    0.02841    0.02663 =
         0.03223   -0.00683    0.00466   -0.00556
AFIX  43
H170  2   -0.053272    0.874749    0.343743    11.00000   -1.20000
AFIX   0
C171  1   -0.079363    0.833676    0.312573    11.00000    0.03049    0.03354 =
         0.02583    0.00536    0.00176   -0.00150
C172  1   -0.066054    0.784172    0.302450    11.00000    0.02692    0.03426 =
         0.02536   -0.00140    0.00320   -0.00017
AFIX  43
H172  2   -0.086562    0.779288    0.285820    11.00000   -1.20000
AFIX   0
C173  1   -0.024155    0.740573    0.315153    11.00000    0.02624    0.02956 =
         0.02380    0.00173   -0.00077   -0.00088
C174  1   -0.130490    0.878778    0.298355    11.00000    0.06810    0.04116 =
         0.03036    0.00812   -0.00704    0.00481
AFIX 137
H17D  2   -0.155283    0.865277    0.282431    11.00000   -1.50000
H17E  2   -0.086785    0.908526    0.296343    11.00000   -1.50000
H17F  2   -0.182456    0.891689    0.307100    11.00000   -1.50000
AFIX   0
C175  1   -0.009795    0.689653    0.299921    11.00000    0.03243    0.03152 =
         0.02677    0.00303    0.00125   -0.00181
C176  1    0.022126    0.638973    0.314286    11.00000    0.03247    0.03605 =
         0.03531   -0.00048    0.00501    0.01235
AFIX 137
H17G  2    0.028689    0.608956    0.303094    11.00000   -1.50000
H17H  2   -0.024642    0.629659    0.325385    11.00000   -1.50000
H17I  2    0.082721    0.645929    0.323557    11.00000   -1.50000
AFIX   0
C177  1    0.068212    0.701245    0.283241    11.00000    0.04943    0.04372 =
         0.04105   -0.00462    0.01838    0.00138
AFIX 137
H17J  2    0.080121    0.668698    0.273999    11.00000   -1.50000
H17K  2    0.125862    0.711849    0.293065    11.00000   -1.50000
H17L  2    0.048151    0.730543    0.272076    11.00000   -1.50000
AFIX   0
C178  1   -0.099522    0.674973    0.283983    11.00000    0.04547    0.04202 =
         0.04198   -0.00918   -0.00468    0.00680
AFIX 137
H17M  2   -0.114299    0.703597    0.272056    11.00000   -1.50000
H17N  2   -0.151611    0.671027    0.294089    11.00000   -1.50000
H17O  2   -0.090073    0.640899    0.275605    11.00000   -1.50000
AFIX   0
C179  1    0.041686    0.811573    0.376449    11.00000    0.04265    0.02237 =
         0.03020   -0.00481    0.00077    0.00625
C180  1   -0.004951    0.775980    0.394625    11.00000    0.02659    0.03861 =
         0.03397   -0.00109   -0.00025    0.00285
AFIX 137
H18D  2   -0.071742    0.785150    0.394186    11.00000   -1.50000
H18E  2    0.025599    0.782224    0.410938    11.00000   -1.50000
H18F  2    0.001622    0.737923    0.390315    11.00000   -1.50000
AFIX   0
C181  1    0.027224    0.870103    0.384016    11.00000    0.06275    0.02588 =
         0.03728   -0.00769   -0.00189   -0.00092
AFIX 137
H18G  2    0.051809    0.894437    0.372233    11.00000   -1.50000
H18H  2    0.060573    0.876398    0.400012    11.00000   -1.50000
H18I  2   -0.039974    0.876963    0.384649    11.00000   -1.50000
AFIX   0
C052  1   -0.304980    0.591509    0.342012    11.00000    0.04295    0.07005 =
         0.03604    0.00801    0.00063   -0.01346
AFIX 137
H05A  2   -0.304293    0.600060    0.324811    11.00000   -1.50000
H05B  2   -0.350974    0.614519    0.349049    11.00000   -1.50000
H05C  2   -0.322173    0.553552    0.343812    11.00000   -1.50000
REM #####
AFIX   0
REM #####
PART 2
C1E   1    1.028892    0.501924    0.720210    10.34000    0.09925    0.09668 =
         0.07760   -0.01196    0.01284    0.03692
AFIX 137
H1EA  2    1.020505    0.485031    0.704202    10.34000   -1.50000
H1EB  2    1.096087    0.504848    0.725471    10.34000   -1.50000
H1EC  2    1.000733    0.538000    0.719382    10.34000   -1.50000
AFIX   0
C2E   1    0.981205    0.467527    0.738218    10.34000    0.09936    0.09678 =
         0.07726   -0.01183    0.01295    0.03691
AFIX  23
H2EA  2    1.017848    0.434059    0.741656    10.34000   -1.20000
H2EB  2    0.917621    0.457220    0.731087    10.34000   -1.20000
AFIX   0
C3E   1    0.973453    0.498827    0.762164    10.34000    0.09947    0.09690 =
         0.07731   -0.01170    0.01293    0.03677
AFIX  23
H3EA  2    0.967054    0.538420    0.760331    10.34000   -1.20000
H3EB  2    1.020959    0.488912    0.775576    10.34000   -1.20000
AFIX   0
C4E   1    0.878585    0.467440    0.761721    10.34000    0.09969    0.09713 =
         0.07748   -0.01151    0.01274    0.03667
AFIX  23
H4EA  2    0.889028    0.452728    0.778326    10.34000   -1.20000
H4EB  2    0.838197    0.499306    0.763602    10.34000   -1.20000
AFIX   0
C5E   1    0.800747    0.429246    0.752795    10.34000    0.10059    0.09798 =
         0.07821   -0.01088    0.01244    0.03592
AFIX 137
H5EA  2    0.745741    0.449994    0.746259    10.34000   -1.50000
H5EB  2    0.783921    0.406791    0.766240    10.34000   -1.50000
H5EC  2    0.822010    0.406141    0.740087    10.34000   -1.50000
AFIX   0
PART 0
PART 1
C1D   1    1.083762    0.493181    0.730794    10.66000    0.17164    0.15401 =
         0.16898    0.00515    0.01216    0.00112
AFIX 137
H1DA  2    1.135482    0.519205    0.732908    10.66000   -1.50000
H1DB  2    1.032869    0.508111    0.719702    10.66000   -1.50000
H1DC  2    1.106290    0.459561    0.724083    10.66000   -1.50000
AFIX   0
C2D   1    1.048803    0.482204    0.754276    10.66000    0.17167    0.15439 =
         0.16900    0.00533    0.01213    0.00090
AFIX  23
H2DA  2    1.063948    0.513455    0.765045    10.66000   -1.20000
H2DB  2    1.082641    0.450509    0.761622    10.66000   -1.20000
AFIX   0
C3D   1    0.944823    0.471552    0.753202    10.66000    0.17167    0.15437 =
         0.16889    0.00542    0.01223    0.00082
AFIX  23
H3DA  2    0.929746    0.436080    0.745609    10.66000   -1.20000
H3DB  2    0.909617    0.499785    0.743530    10.66000   -1.20000
AFIX   0
C4D   1    0.916715    0.472122    0.780565    10.66000    0.17167    0.15416 =
         0.16875    0.00541    0.01234    0.00073
AFIX  23
H4DA  2    0.938038    0.438337    0.788868    10.66000   -1.20000
H4DB  2    0.947795    0.502818    0.789490    10.66000   -1.20000
AFIX   0
C5D   1    0.807355    0.477509    0.780278    10.66000    0.17083    0.15291 =
         0.16771    0.00540    0.01294    0.00069
AFIX 137
H5DA  2    0.787534    0.463973    0.795561    10.66000   -1.50000
H5DB  2    0.776812    0.456406    0.766826    10.66000   -1.50000
H5DC  2    0.789388    0.515513    0.778267    10.66000   -1.50000
AFIX   0
PART 0
PART 3
C104  1    0.542552    0.848291    0.751869    21.00000    0.05869    0.03095 =
         0.04434   -0.00431    0.00392    0.00043
AFIX 137
H10G  2    0.554346    0.836902    0.768777    21.00000   -1.50000
H10H  2    0.596076    0.838124    0.743073    21.00000   -1.50000
H10I  2    0.485595    0.830620    0.744464    21.00000   -1.50000
AFIX   0
C105  1    0.456459    0.928435    0.761877    21.00000    0.05995    0.03644 =
         0.06186   -0.00807    0.01689   -0.01027
AFIX 137
H10J  2    0.460335    0.917530    0.778896    21.00000   -1.50000
H10K  2    0.396478    0.916361    0.753620    21.00000   -1.50000
H10L  2    0.460727    0.967813    0.760841    21.00000   -1.50000
AFIX   0
C106  1    0.627213    0.934327    0.757071    21.00000    0.05373    0.03210 =
         0.04830   -0.01170   -0.00736   -0.00393
AFIX 137
H10D  2    0.658174    0.919702    0.772175    21.00000   -1.50000
H10E  2    0.616516    0.973084    0.758958    21.00000   -1.50000
H10F  2    0.667280    0.928465    0.743962    21.00000   -1.50000
AFIX   0
PART 0
PART 4
C204  1    0.458943    0.855596    0.762899   -21.00000    0.03531    0.04200 =
         0.08537   -0.01128    0.00451    0.00132
AFIX 137
H20A  2    0.486982    0.844786    0.778961   -21.00000   -1.50000
H20B  2    0.454019    0.824072    0.752208   -21.00000   -1.50000
H20C  2    0.396198    0.870540    0.764206   -21.00000   -1.50000
AFIX   0
C205  1    0.513930    0.944379    0.775788   -21.00000    0.03961    0.03936 =
         0.06370    0.01321   -0.00409   -0.01764
AFIX 137
H20D  2    0.523387    0.922325    0.790457   -21.00000   -1.50000
H20E  2    0.449912    0.958911    0.774192   -21.00000   -1.50000
H20F  2    0.559124    0.974201    0.776846   -21.00000   -1.50000
AFIX   0
C206  1    0.627217    0.882618    0.758684   -21.00000    0.05937    0.05648 =
         0.01973   -0.00568   -0.01090    0.02402
AFIX 137
H20G  2    0.631696    0.873998    0.775969   -21.00000   -1.50000
H20H  2    0.674934    0.909541    0.755700   -21.00000   -1.50000
H20I  2    0.637579    0.849827    0.749451   -21.00000   -1.50000
PART 0
AFIX   0
HKLF 4


REM  DP_IW011_4_DyBHT3dtepy_100_0m_a.res in P2(1)/c
REM wR2 = 0.1578, GooF = S = 0.993, Restrained GooF = 1.002 for all data
REM R1 = 0.0668 for 17895 Fo > 4sig(Fo) and 0.1542 for all 34050 data
REM 2287 parameters refined using 306 restraints

END

WGHT      0.0575      0.0000

REM Highest difference peak  1.601,  deepest hole -1.028,  1-sigma level  0.125
Q1    1   0.6128  0.9281  0.6574  11.00000  0.05    1.60
Q2    1   0.3192  0.8113  0.6800  11.00000  0.05    1.39
Q3    1   0.1607  0.8409  0.6937  11.00000  0.05    1.13
Q4    1   0.2990  0.8151  0.7240  11.00000  0.05    1.10
Q5    1   0.5407  0.8318  0.6637  11.00000  0.05    1.09
Q6    1   1.0122  0.7220  1.0593  11.00000  0.05    1.06
Q7    1   0.4395  0.9023  0.6432  11.00000  0.05    1.05
Q8    1   0.2483  0.7997  0.6952  11.00000  0.05    1.04
Q9    1   0.3449  0.5466  0.6961  11.00000  0.05    0.90
Q10   1   0.5335  0.9029  0.6669  11.00000  0.05    0.81
Q11   1   0.4993  0.9198  0.6904  11.00000  0.05    0.81
Q12   1   0.7379  0.3573  1.2118  11.00000  0.05    0.80
Q13   1   0.5841  0.7706  0.7053  11.00000  0.05    0.79
Q14   1   1.0178  0.6636  1.0584  11.00000  0.05    0.77
Q15   1   0.5255  0.7229  0.7146  11.00000  0.05    0.77
Q16   1   0.3042  0.8691  0.7140  11.00000  0.05    0.75
Q17   1   0.7468  0.3997  1.2001  11.00000  0.05    0.74
Q18   1   0.0670  0.6601  0.3832  11.00000  0.05    0.72
Q19   1   0.7190  0.4963  1.2192  11.00000  0.05    0.72
Q20   1   0.3883  0.6011  0.7012  11.00000  0.05    0.70
Q21   1   0.5333  0.7800  0.7184  11.00000  0.05    0.68
Q22   1   0.4998  0.8782  0.6512  11.00000  0.05    0.67
Q23   1   0.0743  0.6064  0.3818  11.00000  0.05    0.66
Q24   1   0.7195  0.5009  1.0287  11.00000  0.05    0.66
Q25   1   0.6673  0.4896  0.9566  11.00000  0.05    0.65
Q26   1   0.9641  0.6905  1.0571  11.00000  0.05    0.64
Q27   1   0.3098  0.5997  0.7060  11.00000  0.05    0.63
Q28   1   0.4693  0.6086  0.6898  11.00000  0.05    0.63
Q29   1   0.3885  0.5908  0.6907  11.00000  0.05    0.63
Q30   1   0.4968  0.8924  0.7146  11.00000  0.05    0.62
Q31   1   0.4279  0.9983  0.7069  11.00000  0.05    0.61
Q32   1   0.0890  0.6090  0.3579  11.00000  0.05    0.58
Q33   1   0.7497  0.4576  1.1953  11.00000  0.05    0.58
Q34   1   0.2399  0.7975  0.7191  11.00000  0.05    0.57
Q35   1   0.4351  0.5984  0.7293  11.00000  0.05    0.57
Q36   1   0.8087  0.4128  1.1938  11.00000  0.05    0.55
Q37   1   0.4702  0.9716  0.6915  11.00000  0.05    0.55
Q38   1   0.9510  0.4161  0.8477  11.00000  0.05    0.53
Q39   1   0.9407  0.4896  0.8505  11.00000  0.05    0.53
Q40   1   0.0868  0.6594  0.3576  11.00000  0.05    0.53
Q41   1   1.1113  0.6124  1.0452  11.00000  0.05    0.53
Q42   1   0.3352  0.5596  0.8983  11.00000  0.05    0.52
Q43   1   0.0156  0.6345  0.3682  11.00000  0.05    0.52
Q44   1   0.1267  0.5828  0.3673  11.00000  0.05    0.52
Q45   1   0.7807  0.3195  1.1860  11.00000  0.05    0.52
Q46   1   0.5001  0.9199  0.7380  11.00000  0.05    0.52
Q47   1   0.5758  0.6946  0.7079  11.00000  0.05    0.52
Q48   1   0.6550  0.5261  0.9607  11.00000  0.05    0.52
Q49   1   0.4786  0.7068  0.7094  11.00000  0.05    0.52
Q50   1   0.5108  0.9852  0.7147  11.00000  0.05    0.52
Q51   1   0.8629  0.4694  0.8631  11.00000  0.05    0.51
Q52   1   1.0302  0.7292  1.0325  11.00000  0.05    0.51
Q53   1   0.3703  0.6905  0.8781  11.00000  0.05    0.51
Q54   1   0.9904  0.4724  0.8033  11.00000  0.05    0.51
Q55   1   0.3824  0.6728  0.5710  11.00000  0.05    0.50
Q56   1   0.5149  0.8405  0.7155  11.00000  0.05    0.50
Q57   1   0.6938  0.4888  0.9744  11.00000  0.05    0.50
Q58   1   0.5931  0.5126  0.5493  11.00000  0.05    0.50
Q59   1   0.5180  0.8285  0.7175  11.00000  0.05    0.50
Q60   1   0.3101  0.8304  0.7044  11.00000  0.05    0.49
Q61   1   0.5331  0.9274  0.7175  11.00000  0.05    0.48
Q62   1   1.0034  0.7704  1.0806  11.00000  0.05    0.48
Q63   1   0.4987  0.4299  0.3760  11.00000  0.05    0.48
Q64   1   0.0369  0.6397  0.3417  11.00000  0.05    0.48
Q65   1   0.5007  0.6915  0.6985  11.00000  0.05    0.48
Q66   1   0.2619  0.7832  0.7430  11.00000  0.05    0.48
Q67   1   0.0442  0.5873  0.3718  11.00000  0.05    0.48
Q68   1   0.5237  0.9033  0.7623  11.00000  0.05    0.47
Q69   1   0.5108  0.7797  0.6948  11.00000  0.05    0.47
Q70   1   0.6177  0.4708  1.0399  11.00000  0.05    0.47
Q71   1   0.5108  0.7520  0.6987  11.00000  0.05    0.47
Q72   1   0.8647  0.5004  1.1434  11.00000  0.05    0.47
Q73   1   0.6077  0.8628  0.7822  11.00000  0.05    0.46
Q74   1   0.5302  0.7242  0.6952  11.00000  0.05    0.46
Q75   1   0.8237  0.4889  0.8193  11.00000  0.05    0.46
Q76   1   0.8586  0.8607  1.0399  11.00000  0.05    0.46
Q77   1   1.0517  0.4884  0.7409  11.00000  0.05    0.46
Q78   1   0.3825  0.7115  0.4915  11.00000  0.05    0.46
Q79   1  -0.0588  0.8110  0.4197  11.00000  0.05    0.46
Q80   1   0.9707  0.7612  1.0526  11.00000  0.05    0.46
Q81   1   0.5890  0.8287  0.7047  11.00000  0.05    0.45
Q82   1   0.4221  0.7439  0.7082  11.00000  0.05    0.45
Q83   1   0.9465  0.7646  1.0483  11.00000  0.05    0.45
Q84   1   0.7704  0.7513  0.7144  11.00000  0.05    0.45
Q85   1   0.2509  0.5166  0.3540  11.00000  0.05    0.45
Q86   1   0.6285  0.7217  0.7112  11.00000  0.05    0.45
Q87   1   0.6568  0.7012  0.8520  11.00000  0.05    0.45
Q88   1   0.7700  0.6305  1.0680  11.00000  0.05    0.45
Q89   1   0.4776  0.5757  0.3767  11.00000  0.05    0.45
Q90   1   0.7901  0.7110  0.7093  11.00000  0.05    0.44
Q91   1   0.5699  0.5284  0.5107  11.00000  0.05    0.44
Q92   1   0.6449  0.7689  0.7150  11.00000  0.05    0.44
Q93   1   1.1483  0.8102  1.1303  11.00000  0.05    0.44
Q94   1   0.8219  0.4797  0.8326  11.00000  0.05    0.44
Q95   1   0.0156  0.5986  0.4461  11.00000  0.05    0.43
Q96   1   0.6895  0.5653  1.0607  11.00000  0.05    0.43
Q97   1   0.2844  0.5519  0.6766  11.00000  0.05    0.43
Q98   1   0.7024  0.5714  0.5649  11.00000  0.05    0.43
Q99   1   1.0655  0.4978  0.7058  11.00000  0.05    0.43
Q100  1   0.3678  0.7482  0.4803  11.00000  0.05    0.43
Q101  1   0.3915  0.6789  0.3631  11.00000  0.05    0.43
Q102  1   0.8032  0.7462  0.8442  11.00000  0.05    0.43
Q103  1   0.6279  0.5476  0.9994  11.00000  0.05    0.43
Q104  1   0.5213  0.5863  0.7178  11.00000  0.05    0.43
Q105  1   0.1341  0.6920  0.3625  11.00000  0.05    0.43
Q106  1   0.9631  0.8163  1.1470  11.00000  0.05    0.43
Q107  1   0.1356  0.6359  0.3703  11.00000  0.05    0.42
Q108  1   0.5844  0.7251  0.6320  11.00000  0.05    0.42
Q109  1   0.2724  0.6675  0.6816  11.00000  0.05    0.42
Q110  1   0.4304  0.7007  0.6378  11.00000  0.05    0.42
Q111  1   0.9294  0.6527  1.0708  11.00000  0.05    0.42
Q112  1  -0.3726  0.5301  0.4553  11.00000  0.05    0.42
Q113  1   0.9906  0.6412  1.0467  11.00000  0.05    0.42
Q114  1   1.0709  0.5910  1.0238  11.00000  0.05    0.42
Q115  1   0.8654  0.8732  0.7170  11.00000  0.05    0.42
Q116  1   0.9224  0.4645  1.1399  11.00000  0.05    0.42
Q117  1   0.5672  0.6095  0.5470  11.00000  0.05    0.42
Q118  1   0.3710  0.7883  0.7335  11.00000  0.05    0.42
Q119  1   0.1300  0.5781  0.6987  11.00000  0.05    0.42
Q120  1   0.6382  0.5084  0.7149  11.00000  0.05    0.42
Q121  1   1.1172  0.5275  1.0410  11.00000  0.05    0.42
Q122  1   0.7290  0.5103  1.1935  11.00000  0.05    0.42
Q123  1   0.1899  0.6183  0.3750  11.00000  0.05    0.42
Q124  1   0.5532  0.5287  0.4867  11.00000  0.05    0.42
Q125  1   0.8103  0.8415  0.6951  11.00000  0.05    0.42
Q126  1  -0.0365  0.6209  0.3347  11.00000  0.05    0.42
Q127  1   0.8072  0.4703  0.8669  11.00000  0.05    0.42
Q128  1   0.7851  0.5460  0.9961  11.00000  0.05    0.41
Q129  1   0.8472  0.8611  0.6949  11.00000  0.05    0.41
Q130  1   0.9827  0.5205  1.1031  11.00000  0.05    0.41
Q131  1   0.4332  1.1325  0.7030  11.00000  0.05    0.41
Q132  1   0.4770  1.0713  0.7184  11.00000  0.05    0.41
Q133  1   0.0053  0.6305  0.3871  11.00000  0.05    0.41
Q134  1   0.5620  0.5117  1.0062  11.00000  0.05    0.41
Q135  1   0.3067  0.6005  0.3444  11.00000  0.05    0.41
Q136  1  -0.1147  0.8281  0.3334  11.00000  0.05    0.41
Q137  1   0.0673  0.6789  0.2963  11.00000  0.05    0.41
Q138  1   1.1684  0.8695  1.1305  11.00000  0.05    0.41
Q139  1   0.4527  0.5158  0.3527  11.00000  0.05    0.41
Q140  1   0.2939  0.6772  0.8813  11.00000  0.05    0.41
Q141  1  -0.0960  0.7745  0.4104  11.00000  0.05    0.41
Q142  1   0.5613  0.8577  0.7044  11.00000  0.05    0.41
Q143  1   0.2159  0.6596  0.4191  11.00000  0.05    0.40
Q144  1   0.9466  0.6895  1.0230  11.00000  0.05    0.40
Q145  1   0.0919  0.6309  0.3420  11.00000  0.05    0.40
Q146  1  -0.2673  0.5440  0.4278  11.00000  0.05    0.40
Q147  1   0.7436  0.6902  0.9108  11.00000  0.05    0.40
Q148  1   0.5000  0.5000  0.5000  10.50000  0.05    0.40
Q149  1   1.0587  0.6460  1.0416  11.00000  0.05    0.40
Q150  1   1.0247  0.4772  0.7807  11.00000  0.05    0.40
Q151  1   0.1487  0.6274  0.4152  11.00000  0.05    0.40
Q152  1  -0.1233  0.7837  0.2641  11.00000  0.05    0.40
Q153  1   0.0320  0.6712  0.3513  11.00000  0.05    0.40
Q154  1   0.0906  0.6805  0.3712  11.00000  0.05    0.40
Q155  1   0.8907  0.4932  1.1809  11.00000  0.05    0.40
Q156  1   0.5167  0.5408  0.8737  11.00000  0.05    0.40
Q157  1   0.9729  0.4683  1.1004  11.00000  0.05    0.40
Q158  1  -0.3247  0.5717  0.4427  11.00000  0.05    0.40
Q159  1   0.0836  0.6170  0.3287  11.00000  0.05    0.40
Q160  1   0.1699  0.6008  0.7078  11.00000  0.05    0.40
Q161  1   0.9363  0.4724  1.1218  11.00000  0.05    0.40
Q162  1   0.7924  0.5306  0.8570  11.00000  0.05    0.40
Q163  1   0.8170  0.4533  1.2278  11.00000  0.05    0.40
Q164  1   1.0154  0.4168  1.0626  11.00000  0.05    0.40
Q165  1   0.7679  0.5432  0.9421  11.00000  0.05    0.40
Q166  1   0.5274  0.5692  0.9000  11.00000  0.05    0.39
Q167  1   0.5950  0.5115  1.0494  11.00000  0.05    0.39
Q168  1   0.3513  0.7205  0.7029  11.00000  0.05    0.39
Q169  1  -0.3843  0.6372  0.3587  11.00000  0.05    0.39
Q170  1   0.7227  0.5700  0.4802  11.00000  0.05    0.39
Q171  1   0.6906  0.8750  0.6467  11.00000  0.05    0.39
Q172  1   0.6025  0.6233  0.5275  11.00000  0.05    0.39
Q173  1   0.7275  0.7191  1.0064  11.00000  0.05    0.39
Q174  1   0.6429  0.7196  1.1190  11.00000  0.05    0.39
Q175  1   0.8146  0.7570  0.6990  11.00000  0.05    0.39
Q176  1   0.7492  0.4952  0.5179  11.00000  0.05    0.39
;
_shelx_res_checksum              99621

_chemical_properties_physical    
'Air-sensitive,Moisture-sensitive,Light-sensitive,undergoes desolvation'
_exptl_crystal_preparation       'Magnetic properties,photochromic'
